# Supplementary material for: The genetic architecture of human cerebellar morphology supports a key role for the cerebellum in human evolution and psychopathology
Source: Commun Biol. 2026 Feb 17;9:445. doi: 10.1038/s42003-026-09664-1 (PMC13021948; doi:10.1038/s42003-026-09664-1)
Supplement: Supplementary file 4 — Supplementary Data 1-37 [file 42003_2026_9664_MOESM4_ESM.xlsx]

## Sheet: Index
Data	Contents
Supplementary Data 1	Overlap between NNMF-derived cerebellar components and standard cerebellar anatomical regions (lobules)
Supplementary Data 2	Overlap between NNMF-derived cerebellar components and functionally defined cerebellar regions
Supplementary Data 3	LD-score regression based genetic correlations between comparison brain phenotypes in the current study and previously published GWAS results
Supplementary Data 4	LD-score regression based genetic correlations between cerebellar morphological features analysed in the discovery and replication samples
Supplementary Data 5	GCTA-based heritability estimates for cerebellar morphological features and cerebral comparison phenotypes
Supplementary Data 6	GCTA-based bivariate genetic correlation estimates for cerebellar morphological features
Supplementary Data 7	Bivariate correlations between regional gene expression profiles for the cerebellar morphological features extracted from the Allen Human Brain Atlas
Supplementary Data 8	Functional annotation of single nucleotide polymorphisms (SNPs) in linkage disequilibrium (r2 ≥ 0.6) with one of the independent significant SNPs associated with cerebellar morphology (multivariate GWAS; CER)
Supplementary Data 9	Functional consequences of SNPs on genes
Supplementary Data 10	Genetic loci associated with cerebellar morphology (multivariate GWAS; CER)
Supplementary Data 11	Evolutionary age distribution of candidate SNPs for CER
Supplementary Data 12	Evolutionary age distribution of candidate SNPs for cerebral comparison phenotypes (hippcampus, cerebrocortical area, cerebrocortical thickness)
Supplementary Data 13	Evolutionary age distribution of independent SNPs for cerebellar and cerebrocortical morphology
Supplementary Data 14	Genome-wide gene-based association analyses (MAGMA) for CER
Supplementary Data 15	Regional Brain Tissue Gene Expression Analysis for CER (MAGMA continuous gene-property analysis)
Supplementary Data 16	Developmental Brain Tissue Gene Expression Analysis for CER (MAGMA continuous gene-property analysis)
Supplementary Data 17	Associations between human accelerated (HAR) genes and CER and comparison cerebral phenotypes (MAGMA discrete gene-set analysis)
Supplementary Data 18	Allen Mouse Brain Atlas regional gene-expression gene-sets significantly associated with CER (MAGMA discrete gene-set analysis)
Supplementary Data 19	Mouse gene-perturbation gene-sets significantly associated with CER (MAGMA discrete gene-set analysis)
Supplementary Data 20	Allen Human Brain Atlas regional gene-expression gene-sets significantly associated with CER (MAGMA discrete gene-set analysis)
Supplementary Data 21	Human disease gene-sets (DisGeNet) significantly associated with CER (MAGMA discrete gene-set analysis)
Supplementary Data 22	Gene Ontology gene-expression gene-sets significantly associated with CER (MAGMA discrete gene-set analysis)
Supplementary Data 23	Curated (MsigDB) gene-sets significantly associated withCER (MAGMA discrete gene-set analysis)
Supplementary Data 24	Gene mapping across three complementary strategies (MAGMA, positional & eQTL mapping)
Supplementary Data 25	Associations between human accelerated (HAR) genes and mapped genes for CER and comparison cerebral phenotypes (hypergeometric tests)
Supplementary Data 26	Allen Mouse Brain Atlas gene-expression gene-sets significantly associated with mapped genes for CER (hypergeometric tests)
Supplementary Data 27	Mammalian phenotype gene-perturbation gene-sets significantly associated with mapped genes for CER (hypergeometric tests)
Supplementary Data 28	Allen Human Brain Atlas regional gene-expression gene-sets significantly associated with mapped genes for CER (hypergeometric tests)
Supplementary Data 29	Human disease gene-sets (DisGeNet) significantly associated with mapped genes for CER (hypergeometric tests)
Supplementary Data 30	Distinct genomic loci associated with Cerebellum (CER) and schizophrenia (SCZ) at conjFDR<0.01
Supplementary Data 31	Distinct genomic loci associated with Cerebellum (CER) and bipolar disorder (BIP) at conjFDR<0.01
Supplementary Data 32	Distinct genomic loci associated with Cerebellum (CER) and major depression (MD) at conjFDR<0.01
Supplementary Data 33	Distinct genomic loci associated with Cerebellum (CER) and ADHD at conjFDR<0.01
Supplementary Data 34	Distinct genomic loci associated with Cerebellum (CER) and Autism Spectrum Disorder (ASD) at conjFDR<0.01
Supplementary Data 35	Genes mapped for each of the conjFDR<0.01 results for the different disorders.
Supplementary Data 36	LD-score regression based genetic correlations between cerebellar morphological features and five brain disorders (univariate analysis)
Supplementary Data 37	LD-score regression based genetic correlations between comparison brain phenotypes and five brain disorders (univariate analysis)

## Sheet: SI-Data 1
Supplementary Data 1a. Overlap between NNMF-derived cerebellar components and standard cerebellar anatomical regions (lobules)
Percentage of each SUIT-region assigned to each binarized NNMF-derived component. Prior to calculating overlap. the 28 anatomical regions of the SUIT-atlas were pruned (by multiplying with a binary mask) in order to ensure that we only tested for voxels included in the current study.
Anatomical cerebellar region	Component 1	Component 2	Component 3	Component 4	Component 5	Component 6	Component 7	Component 8	Component 9	Component 10	Component 11	Component 12	Component 13	Component 14	Component 15	Component 16	Component 17	Component 18	Component 19	Component 20	Component 21	Component 22	Component 23
Left lobules I-IV	0	0	0	0	4.79	0	0	0	0	0	0	78.49	16.4	0	0	0	0	0	0	0	0	0.32	0
Right lobules I-IV	0	0	0	0	9.84	0.68	0	0	0	0	0	73.8	15.44	0	0	0	0	0	0	0	0	0.25	0
Left lobule V	0	0	0	0	17.63	30.35	0.31	0	0	0	0	8.53	43.19	0	0	0	0	0	0	0	0	0	0
Right lobule V	0	0	0	0	12.29	39.93	2.64	0	0	0	0	2.60	42.52	0	0	0	0	0	0	0	0	0.02	0
Left lobule VI	0	0	0	0	21.89	16.92	24.11	0	25.34	0	0	0	3.13	1.49	0	0	0	0.69	0	6.13	0.12	0.18	0
Vermis VI	0	0	0	0	0	0	64.02	0	0	0	0	0	7.49	0.12	0	0	0	0	0	0	0	22.40	5.96
Right lobule VI	0	0	0	0	21.21	24.15	25.56	0	24.68	0	0	0	0.42	1.55	0	1.55	0	0.33	0	0.37	0.06	0.14	0
Left Crus I	0.30	0.02	0	25.39	0.08	0	0.10	0.21	0.34	10.7	0	0	0	14.61	0	0	0	18.36	0	25.35	4.45	0.09	0
Vermis Crus I	0	0	0	0	0	0	12.5	0	0	0	0	0	0	25	0	0	0	0	0	0	0	62.50	0
Right Crus I	0.20	0	0	18.33	0.65	0	0.19	0	4.52	9.24	0	0	0	13.79	0	31.09	0	12.72	0	0	9.21	0.07	0
Left Crus II	41.49	12.42	0.02	0	0	0	0	26.12	0	11.61	0	0	0	2.08	0.14	0	0	0	0	0	4.65	1.42	0.05
Vermis Crus II	0	0	0	0	0	0	0	0	0	0	0	0	0	0	0	0	0	0	0	0	0	87.46	12.54
Right Crus II	38.02	5.83	1.11	0	0	0	0	28.13	0	13.69	0	0	0	1.60	0.12	0	0	0	0	0	9.70	1.74	0.04
Left lobule VIIb	30.4	29.98	7.70	0	0	0	0	13.55	0	0	0	0	0	0	13.09	0	0	0	0	0	0.07	4.26	0.95
Vermis VIIb	0	0	0	0	0	0	0	0	0	0	0	0	0	0	0	0	0	0	0	0	0	100	0
Right lobule VIIb	15.86	19.26	35.66	0	0	0	0	9.10	0	0	0	0	0	0	12.65	0	0	0	0	0	3.17	3.85	0.46
Left lobule VIIIa	1.17	30.04	31.2	0	0	0	0	0	0	0	0.04	0	0	0	26.59	0	7.20	0	0	0	0	1.59	2.17
Vermis VIIIa	0	0	0	0	0	0	0	0	0	0	0	0	0	0	0	0	0	0	0.26	0	0	44.01	55.72
Right lobule VIIIa	0	25.52	49.12	0	0	0	0	0	0	0	0.04	0	0	0	20.2	0	2.08	0	0	0	0.45	1.76	0.83
Left lobule VIIIb	0	1.91	4.91	0	0	0	0	0	0	0	33.65	0	0	0	12.61	0	44.43	0	0.47	0	0	1.55	0.47
Vermis VIIIb	0	0	0	0	0	0	0	0	0	0	0	0	0	0	0	0	0	0	18.75	0	0	8.42	72.83
Right lobule VIIIb	0	6.83	6.46	0	0	0	0	0	0	0	25.77	0	0	0	12.18	0	46.62	0	0	0	0	1.82	0.32
Left lobule IX	0	0	0	0	0	0	0	0	0	0	40.29	0	0	0	0.07	0	4.74	0	53.67	0	0	1.15	0.07
Vermis IX	0	0	0	0	0	0	0	0	0	0	0	0	0	0	0	0	0	0	83.2	0	0	10.08	6.72
Right lobule IX	0	0	0	0	0	0	0	0	0	0	41.24	0	0	0	0.51	0	6.13	0	49.86	0	0.02	1.15	1.08
Left lobule X	0	0	0	0	0	0	0	0	0	0	0	0	0	0	0	0	18.21	0	0	0	6.28	70.26	5.26
Vermis X	0	0	0	0	0	0	0	0	0	0	0	0	0	0	0	0	0.64	0	92.63	0	0	0.64	6.09
Right lobule X	0	0.14	0	0	0	0	0	0	0	0	0	0	0	0	0	0	2.25	0	0	0	15.45	78.65	3.51
Supplementary Data 1b. Overlap between NNMF-derived cerebellar components and standard cerebellar anatomical regions (lobules)
Percentage of each binarized NNMF-derived component assigned to each SUIT-region. Prior to calculating overlap. the 28 anatomical regions of the SUIT-atlas were pruned (by multiplying with a binary mask) in order to ensure that we only tested for voxels included in the current study.
Anatomical cerebellar region	Component 1	Component 2	Component 3	Component 4	Component 5	Component 6	Component 7	Component 8	Component 9	Component 10	Component 11	Component 12	Component 13	Component 14	Component 15	Component 16	Component 17	Component 18	Component 19	Component 20	Component 21	Component 22	Component 23
Left lobules I-IV	0	0	0	0	5.42	0	0	0	0	0	0	48.03	12.75	0	0	0	0	0	0	0	0	0.06	0
Right lobules I-IV	0	0	0	0	11.13	0.61	0	0	0	0	0	45.16	12.01	0	0	0	0	0	0	0	0	0.05	0
Left lobule V	0	0	0	0	19.95	27.09	0.24	0	0	0	0	5.22	33.59	0	0	0	0	0	0	0	0	0	0
Right lobule V	0	0	0	0	13.91	35.64	2.04	0	0	0	0	1.59	33.07	0	0	0	0	0	0	0	0	0	0
Left lobule VI	0	0	0	0	24.77	15.10	18.63	0	46.17	0	0	0	2.43	2.47	0	0	0	2.15	0	19.25	0.22	0.04	0
Vermis VI	0	0	0	0	0	0	49.46	0	0	0	0	0	5.82	0.20	0	0	0	0	0	0	0	4.43	3.40
Right lobule VI	0	0	0	0	24.00	21.56	19.75	0	44.97	0	0	0	0.33	2.57	0	4.75	0	1.03	0	1.16	0.11	0.03	0
Left Crus I	0.24	0.02	0	58.07	0.09	0	0.08	0.27	0.62	23.65	0	0	0	24.25	0	0	0	57.20	0	79.59	8.30	0.02	0
Vermis Crus I	0	0	0	0	0	0	9.66	0	0	0	0	0	0	41.50	0	0	0	0	0	0	0	12.36	0
Right Crus I	0.16	0	0	41.93	0.74	0	0.15	0	8.24	20.42	0	0	0	22.89	0	95.25	0	39.63	0	0	17.17	0.01	0
Left Crus II	32.56	9.41	0.01	0	0	0	0	33.87	0	25.66	0	0	0	3.45	0.14	0	0	0	0	0	8.67	0.28	0.03
Vermis Crus II	0	0	0	0	0	0	0	0	0	0	0	0	0	0	0	0	0	0	0	0	0	17.29	7.16
Right Crus II	29.83	4.42	0.82	0	0	0	0	36.48	0	30.26	0	0	0	2.66	0.12	0	0	0	0	0	18.09	0.34	0.02
Left lobule VIIb	23.85	22.72	5.65	0	0	0	0	17.57	0	0	0	0	0	0	13.34	0	0	0	0	0	0.13	0.84	0.54
Vermis VIIb	0	0	0	0	0	0	0	0	0	0	0	0	0	0	0	0	0	0	0	0	0	19.77	0
Right lobule VIIb	12.45	14.60	26.19	0	0	0	0	11.80	0	0	0	0	0	0	12.89	0	0	0	0	0	5.91	0.76	0.26
Left lobule VIIIa	0.92	22.77	22.91	0	0	0	0	0	0	0	0.03	0	0	0	27.09	0	5.44	0	0	0	0	0.31	1.24
Vermis VIIIa	0	0	0	0	0	0	0	0	0	0	0	0	0	0	0	0	0	0	0.09	0	0	8.70	31.83
Right lobule VIIIa	0	19.34	36.07	0	0	0	0	0	0	0	0.03	0	0	0	20.58	0	1.57	0	0	0	0.84	0.35	0.47
Left lobule VIIIb	0	1.45	3.61	0	0	0	0	0	0	0	23.86	0	0	0	12.85	0	33.58	0	0.16	0	0	0.31	0.27
Vermis VIIIb	0	0	0	0	0	0	0	0	0	0	0	0	0	0	0	0	0	0	6.27	0	0	1.66	41.60
Right lobule VIIIb	0	5.18	4.74	0	0	0	0	0	0	0	18.27	0	0	0	12.41	0	35.24	0	0	0	0	0.36	0.18
Left lobule IX	0	0	0	0	0	0	0	0	0	0	28.57	0	0	0	0.07	0	3.58	0	17.96	0	0	0.23	0.04
Vermis IX	0	0	0	0	0	0	0	0	0	0	0	0	0	0	0	0	0	0	27.84	0	0	1.99	3.84
Right lobule IX	0	0	0	0	0	0	0	0	0	0	29.24	0	0	0	0.52	0	4.63	0	16.68	0	0.04	0.23	0.62
Left lobule X	0	0	0	0	0	0	0	0	0	0	0	0	0	0	0	0	13.76	0	0	0	11.71	13.89	3.00
Vermis X	0	0	0	0	0	0	0	0	0	0	0	0	0	0	0	0	0.48	0	31.00	0	0	0.13	3.48
Right lobule X	0	0.11	0	0	0	0	0	0	0	0	0	0	0	0	0	0	1.70	0	0	0	28.81	15.55	2.00

## Sheet: SI-Data 2
Supplementary Data 2a. Overlap between NNMF-derived cerbellar components and functionally defined cerebellar regions (percent of a functionally defined region assigned to a specific component)
Percentage of each functionally defined cerebellar region assigned to each binarized NNMF-derived component. Prior to calculating overlap, the 10 functionally defined regions from the MDTB-atlas were pruned (by multiplying with a binary mask) in order to ensure that we only tested for voxels included in the current study.
Functionally defined cerebellar region	Component 1	Component 2	Component 3	Component 4	Component 5	Component 6	Component 7	Component 8	Component 9	Component 10	Component 11	Component 12	Component 13	Component 14	Component 15	Component 16	Component 17	Component 18	Component 19	Component 20	Component 21	Component 22	Component 23
Functional region 1 (Left hand presses)	0	2.13	2.30	0	11.2	20.96	7.17	0	3.47	0	2.85	12.45	22.65	0	4.4	0	2.67	1.28	1.22	0,28	0,03	1,56	3.38
Functional region 2 (Right hand presses)	0	1.65	2.49	0	11.45	24.55	6.05	0	0.74	0	3.17	12.09	19.41	0	6.34	0.21	3.63	1.25	1.38	0	0,04	2,47	3.09
Functional region 3 (Saccades)	0.03	0.71	0	0.30	3.64	0.12	32.37	8.42	2.32	0	0.10	0.72	2.18	0.12	0.01	0.96	0.67	4.09	18.48	1,66	0,63	16.75	5.73
Functional region 4 (Action observation)	1.78	22.62	14.92	0.06	5.10	0.27	3.31	4.59	3.30	0	9.54	0.65	0.24	0.03	9.47	0.11	16.7	2.49	0.75	0,04	2,04	0,72	1.27
Functional region 5 (Divided attention)	18.43	2.34	1.46	3.87	1.60	1.38	3.05	5.08	8.22	7.75	0.67	1.77	0	11.69	2.57	0.03	0.02	2.60	0.69	21.44	3,61	1,36	0.35
Functional region 6 (Divided attention)	5.46	6.83	12.02	0.40	8.15	6.30	4.03	2.93	11.81	0.22	0.08	11.24	1.09	2.47	1.98	11.5	0.14	4.91	0.23	3,16	3,87	1,06	0.1
Functional region 7 (Narrative)	10.54	0.54	1.30	9.53	0.07	0.02	2.23	22.18	0.55	18.91	1.60	0.42	0	13.68	0.84	0.07	1.24	0.07	11.76	2,56	0	1,88	0
Functional region 8 (Word comprehension)	15.12	0	0.05	22.47	0.31	0	0.66	11.1	1.82	16.68	2.59	0.85	0.03	10.27	0.03	9.10	0.01	0.69	7.14	0,22	0,88	0,01	0
Functional region 9 (Verbal fluency)	24.96	0.16	2.09	10.07	0.03	0.03	0.01	5.38	7.29	11.72	3.25	0.30	0	5.21	0.2	15.25	0.26	3.12	0.09	0,25	10.34	0	0
Functional region 10 (Autobiographical recall)	19.02	2.53	0.94	15.31	0.61	0	0.26	1.76	0	1.21	19.94	3.91	0.25	0.28	1.43	1.38	1.31	16.86	0.01	1,89	10.95	0,02	0.12
Supplementary Data 2a. Overlap between NNMF-derived cerbellar components and functionally defined cerebellar regions (percent of component assigned to a specific functionally defined region)
Percentage of each binarized NNMF-derived component assigned to each functionally defined cerebellar region. Prior to calculating overlap. the 10 functionally defined regions from the MDTB-atlas were pruned (by multiplying with a binary mask) in order to ensure that we only tested for voxels included in the current study.
Functionally defined cerebellar region	Component 1	Component 2	Component 3	Component 4	Component 5	Component 6	Component 7	Component 8	Component 9	Component 10	Component 11	Component 12	Component 13	Component 14	Component 15	Component 16	Component 17	Component 18	Component 19	Component 20	Component 21	Component 22	Component 23
Functional region 1 (Left hand presses)	0	5.39	6.12	0	26.57	39.08	12.12	0	8.78	0	6.51	28.04	49.4	0	16.13	0	10.02	3.43	2.92	0,89	0,09	6,04	24.07
Functional region 2 (Right hand presses)	0	4.18	6.63	0	27.16	45.78	10.23	0	1.87	0	7.24	27.23	42.33	0	23.25	0.54	13.62	3.35	3.31	0	0,12	9,56	22.01
Functional region 3 (Saccades)	0.03	1.80	0	0.48	8.63	0.22	54.73	13.7	5.87	0	0.23	1.62	4.75	0.27	0.04	2.49	2.51	10.95	44.26	5,27	1,95	64.85	40.81
Functional region 4 (Action observation)	1.87	57.25	39.71	0.10	12.1	0.50	5.60	7.47	8.35	0	21.79	1.46	0.52	0.07	34.73	0.28	62.66	6.66	1.80	0,13	6,30	2,79	9,05
Functional region 5 (Divided attention)	19.33	5.92	3.89	6.24	3.80	2.57	5.16	8.27	20.8	13.72	1.53	3.99	0	26.72	9.42	0.08	0.08	6.96	1.65	68.06	11.15	5,27	2,49
Functional region 6 (Divided attention)	5.73	17.29	31.99	0.65	19.33	11.75	6.81	4.77	29.88	0.39	0.18	25.32	2.38	5.65	7.26	29.79	0.53	13.14	0.55	10.03	11.95	4,10	0,71
Functional region 7 (Narrative)	11.06	1.37	3.46	15.37	0.17	0.04	3.77	36.1	1.39	33.47	3.65	0.95	0	31.27	3.08	0.18	4.65	0.19	28.17	8,13	0	7,28	0
Functional region 8 (Word comprehension)	15.86	0	0.13	36.24	0.74	0	1.12	18.07	4.61	29.53	5.91	1.91	0.07	23.47	0.11	23.57	0.04	1.85	17.1	0,70	2,72	0,04	0
Functional region 9 (Verbal fluency)	26.18	0.40	5.56	16.24	0.07	0.06	0.02	8.76	18.45	20.75	7.42	0.68	0	11.91	0.73	39.5	0.98	8.35	0.22	0,79	31.92	0	0
Functional region 10 (Autobiographical recall)	19.95	6.40	2.50	24.69	1.45	0	0.44	2.86	0	2.14	45.54	8.81	0.55	0.64	5.24	3.57	4.92	45.13	0.02	6,00	33.81	0,08	0,85

## Sheet: SI-Data 3
Supplementary Data 3. LD-score regression based genetic correlations between comparison phenotypes in the current study and previously published GWAS results
NA1: Estimate was out of bounds, likely due to low estimated heritability of the second phenotype; NA2: Phenotype 2 was not adjusted for estimated total intracranial volume.
Morphological feature in current study	Morphological feature in previous study	rG	se	Z	p	h2_obs	h2_obs_se	h2_int	h2_se	gcov_int	gcov_int_se	Previous GWAS publication	Summary statistisk source
Total cerebellar grey matter volume (eTIV-corected)	Total cerebellar grey matter volume (eTIV-corected)	0.8811	0.0307	28.6554	1.3746e-180	0.3382	0.0323	1.0242	0.0105	0.5154	0.0078	Chambers et al., Molecular Psychiatry 2022	https://www.ebi.ac.uk/gwas/publications/35079123
Total cerebellar grey matter volume (eTIV-corected)	Total cerebellar volume (GM + WM, eTIV-corected)	0.8912	0.0267	33.3449	8.6468e-244	0.4028	0.0342	1.0263	0.0093	0.4949	0.007	Tissink et al., Communications Biology 2022	https://www.ebi.ac.uk/gwas/publications/35842455
Estimated total intracranal volume	Estimated total intracranal volume	NA1	NA1	NA1	NA1	NA1	NA1	NA1	NA1	NA1	NA1	Adams et al, Nature Neuroscience 2016	https://enigma.ini.usc.edu/research/download-enigma-gwas-results/
Total cerebrocortical surface area (eTIV-corected)	Total cerebrocortical surface area (raw)	NA2	NA2	NA2	NA2	NA2	NA2	NA2	NA2	NA2	NA2	Grasby et al., Science 2020	https://enigma.ini.usc.edu/research/download-enigma-gwas-results/
Mean cerebrocortical thickness	Mean cerebrocortical thickness	0.8868	0.0418	21.2026	9.0277e-100	0.2583	0.0228	1.0127	0.0078	0.2323	0.006	Grasby et al., Science 2021	https://enigma.ini.usc.edu/research/download-enigma-gwas-results/
Thalamus volume (eTIV-corected)	Thalamus volume (eTIV-corected)	0.8831	0.0591	14.9319	2.0421e-50	0.1753	0.0181	1.0005	0.0071	0.1568	0.0055	Satizabal et al., Nature Genetics 2019	https://enigma.ini.usc.edu/research/download-enigma-gwas-results/
Hippocampus volume (eTIV-corected)	Hippocampus volume (eTIV-corected)	0.9404	0.1632	5.7634	8.2434e-09	0.135	0.0442	1.0084	0.0066	0.0035	0.0054	Hibar et al., Nature Communications 2017	https://enigma.ini.usc.edu/research/download-enigma-gwas-results/
Amygdala volume (eTIV-corected)	Amygdala volume (eTIV-corected)	0.988	0.0863	11.4487	2.3868e-30	0.0921	0.0164	1.0008	0.0069	0.1533	0.006	Satizabal et al., Nature Genetics 2019	https://enigma.ini.usc.edu/research/download-enigma-gwas-results/
Caudate volume (eTIV-corected)	Caudate volume (eTIV-corected)	0.9462	0.0419	22.6064	3.7459e-113	0.2528	0.0206	0.9987	0.0086	0.1772	0.007	Satizabal et al., Nature Genetics 2019	https://enigma.ini.usc.edu/research/download-enigma-gwas-results/
Pallidum volume (eTIV-corected)	Pallidum volume (eTIV-corected)	0.8678	0.061	14.216	7.2870e-46	0.169	0.0213	1.0005	0.008	0.1317	0.0064	Satizabal et al., Nature Genetics 2019	https://enigma.ini.usc.edu/research/download-enigma-gwas-results/
Putamen volume (eTIV-corected)	Putamen volume (eTIV-corected)	0.8012	0.0436	18.3803	1.8890e-75	0.2722	0.0256	0.998	0.0093	0.1649	0.0078	Satizabal et al., Nature Genetics 2019	https://enigma.ini.usc.edu/research/download-enigma-gwas-results/
Accumbens volume (eTIV-corected)	Accumbens volume (eTIV-corected)	0.8871	0.0628	14.1226	2.7555e-45	0.1867	0.0187	1.0005	0.0078	0.1623	0.0061	Satizabal et al., Nature Genetics 2019	https://enigma.ini.usc.edu/research/download-enigma-gwas-results/

## Sheet: SI-Data 4
Supplementary Data 4. LD-score regression based genetic correlations between cerebellar morphological features analysed in the discovery and replication samples
The table reports genetic correlations between the discovery (n = 27.302) and replication (n = 11,264) samples for each cerebellar morphological feature.
Cerebellar feature	rG	se	Z	p	h2_obs	h2_obs_se	h2_int	h2_se	gcov_int	gcov_int_se
component1	0.974	0.0895	10.8792	1.4478e-27	0.3199	0.0568	1.0084	0.0078	0.0043	0.0056
component2	0.9324	0.0891	10.468	1.2118e-25	0.3328	0.0587	1.0071	0.008	0.0125	0.0065
component3	0.9991	0.0996	10.0305	1.1196e-23	0.3127	0.0601	1.0062	0.0081	0.0055	0.0057
component4	0.9944	0.0995	9.9963	1.5818e-23	0.2771	0.0484	1.0103	0.0072	0.0147	0.0054
component5	0.8683	0.069	12.5881	2.4542e-36	0.397	0.0509	1.0064	0.0068	0.0183	0.0059
component6	0.8682	0.0894	9.7091	2.7579e-22	0.3124	0.0474	1.0074	0.0067	0.0141	0.0058
component7	0.8832	0.0865	10.2119	1.7544e-24	0.3265	0.0484	1.0102	0.0073	0.0111	0.0057
component8	1.0957	0.0983	11.1446	7.6120e-29	0.2749	0.0528	1.0098	0.0071	0.0056	0.006
component9	0.9099	0.0809	11.2448	2.4565e-29	0.3424	0.0506	1.0063	0.0073	0.0105	0.0058
component10	0.976	0.1001	9.7542	1.7691e-22	0.2742	0.0535	1.006	0.0074	0.0066	0.0054
component11	0.8889	0.0857	10.3681	3.4632e-25	0.3167	0.0512	1.004	0.0074	0.0147	0.0059
component12	0.9376	0.0884	10.6038	2.8611e-26	0.3034	0.0459	1.0104	0.006	0.0124	0.0057
component13	0.8868	0.0839	10.5757	3.8620e-26	0.3133	0.0466	1.0098	0.0068	0.0156	0.0061
component14	1.0136	0.1007	10.0607	8.2384e-24	0.2693	0.0457	1.0025	0.0069	0.0102	0.0055
component15	0.9672	0.0853	11.3373	8.5798e-30	0.3103	0.0493	1.0085	0.0072	0.0085	0.0053
component16	0.886	0.0882	10.0511	9.0816e-24	0.3143	0.0486	1.0039	0.0069	0.0128	0.0057
component17	0.8258	0.097	8.5136	1.6866e-17	0.2758	0.0511	1.0074	0.0075	0.0136	0.0057
component18	0.9867	0.074	13.3295	1.5591e-40	0.3953	0.0504	1.0008	0.0069	0.0064	0.0059
component19	0.8512	0.0726	11.729	9.0542e-32	0.3746	0.0535	1.0075	0.0078	0.0204	0.0068
component20	0.8981	0.0892	10.0724	7.3194e-24	0.3445	0.0489	0.9973	0.0071	0.0112	0.0057
component21	0.9767	0.0817	11.959	5.8252e-33	0.3485	0.0592	1.0049	0.0079	-0.0016	0.0064
component22	0.8579	0.0856	10.0234	1.2024e-23	0.3151	0.0537	1.0082	0.0075	0.0139	0.0056
component23	0.9033	0.077	11.7307	8.8685e-32	0.3434	0.054	1.0049	0.0076	0.0139	0.0053

## Sheet: SI-Data 5
Supplementary Data 5. GCTA- and LDSC-based heritability estimates for cerebellar morphological features and cerebral comparison phenotypes
h2: SNP-based heritability; se: standard error of the h2 estimate; LRT: Likelihood ratio test; pval: uncorrected p-value
Anatomical feature	GCTA h2	GCTA se	GCTA LRT	GCTA pval	LDSC h2	LDSC se	LDSC intercept	LDSC intercept_se
Cerebellar component 1	0.333727	0.016664	488.194	1.760956e-108	0.2516	0.0272	1.0244	0.0078
Cerebellar component 2	0.361879	0.016797	551.663	2.736472e-122	0.2609	0.0275	1.0288	0.0085
Cerebellar component 3	0.326282	0.016629	470.260	1.406568e-104	0.2445	0.027	1.027	0.0082
Cerebellar component 4	0.352020	0.016854	504.306	5.496036e-112	0.278	0.0232	1.0194	0.0068
Cerebellar component 5	0.438835	0.016907	765.855	7.160961e-169	0.3616	0.0307	1.0161	0.0076
Cerebellar component 6	0.383652	0.016793	618.492	7.956321e-137	0.3121	0.029	1.0161	0.0079
Cerebellar component 7	0.401623	0.016754	696.371	9.200829e-154	0.3175	0.0274	1.0214	0.0084
Cerebellar component 8	0.330668	0.016683	470.518	1.235999e-104	0.2672	0.0289	1.0188	0.0084
Cerebellar component 9	0.403166	0.016795	682.458	9.758123e-151	0.3383	0.0286	1.0128	0.0074
Cerebellar component 10	0.344088	0.016670	515.537	1.979268e-114	0.2834	0.0258	1.0136	0.0076
Cerebellar component 11	0.354003	0.016789	522.169	7.138699e-116	0.3105	0.0285	1.0032	0.0084
Cerebellar component 12	0.369222	0.016885	558.499	8.914722e-124	0.296	0.0278	1.0138	0.008
Cerebellar component 13	0.398065	0.016873	653.678	1.770892e-144	0.3179	0.0285	1.0169	0.008
Cerebellar component 14	0.381245	0.016890	596.563	4.681095e-132	0.3084	0.0249	1.015	0.0078
Cerebellar component 15	0.337802	0.016761	481.249	5.713928e-107	0.2673	0.027	1.0197	0.0081
Cerebellar component 16	0.359326	0.016763	544.694	8.979266e-121	0.313	0.0261	1.0067	0.0072
Cerebellar component 17	0.301580	0.016598	400.823	1.822839e-89	0.2501	0.0263	1.0092	0.0084
Cerebellar component 18	0.418599	0.016750	734.689	4.281341e-162	0.3742	0.0299	1.0023	0.0082
Cerebellar component 19	0.405830	0.016825	683.231	6.626228e-151	0.343	0.0281	1.013	0.0077
Cerebellar component 20	0.364504	0.016745	561.987	1.553642e-124	0.314	0.0257	1.0088	0.0073
Cerebellar component 21	0.348665	0.016603	532.635	3.772793e-118	0.3079	0.0306	1.0091	0.0087
Cerebellar component 22	0.332471	0.016629	482.949	2.437934e-107	0.2642	0.0262	1.0152	0.0082
Cerebellar component 23	0.352656	0.016704	526.791	7.047874e-117	0.275	0.0286	1.0173	0.0078
Total cerebellar grey matter volume	0.350747	0.016665	539.620	1.140436e-119	0.2876	0.0284	1.0147	0.0084
Estimated total intracranial volume (eTIV)	0.408686	0.016783	749.000	3.309846e-165	0.3286	0.0303	1.0107	0.0078
Total cerebrocortical surface area	0.375893	0.016906	614.378	6.244542e-136	0.3115	0.0272	1.0082	0.0076
Mean cerebrocortical thickness	0.371057	0.016935	563.550	7.101481e-125	0.2817	0.028	1.0172	0.0082
Mean thalamus volume	0.307420	0.016807	383.148	1.284013e-85	0.2413	0.0234	1.009	0.007
Mean hippocampus volume	0.359601	0.016909	527.806	4.238745e-117	0.2961	0.0279	1.0201	0.0075
Mean amygdala volume	0.258724	0.016600	276.301	2.402488e-62	0.2226	0.0235	1.009	0.0071
Mean pallidum volume	0.268306	0.016478	319.927	7.512288e-72	0.2526	0.0267	0.9963	0.0082
Mean putamen volume	0.355787	0.016715	553.207	1.262731e-122	0.3038	0.0289	1.006	0.0076
Mean caudate volume	0.449562	0.016934	800.753	1.850612e-176	0.3539	0.0297	1.017	0.0083
Mean accumbens volume	0.299687	0.016627	386.247	2.715751e-86	0.2602	0.0253	1.0098	0.0087

## Sheet: SI-Data 6
Supplementary Data 6. GCTA-based bivariate genetic correlation estimates for cerebellar morphological features
rG: genetic corelation; se: standard error of the estimate
Feature 1	Feature 2	rG	se
comp1	comp2	0.851091	0.009491
comp1	comp3	0.941352	0.004665
comp1	comp4	0.391019	0.030008
comp1	comp5	0.451886	0.025341
comp1	comp6	0.625056	0.020654
comp1	comp7	0.597018	0.021657
comp1	comp8	0.811744	0.012496
comp1	comp9	0.519999	0.024316
comp1	comp10	0.747236	0.015138
comp1	comp11	0.691515	0.017834
comp1	comp12	0.666699	0.019832
comp1	comp13	0.602852	0.021673
comp1	comp14	0.593046	0.022381
comp1	comp15	0.813056	0.012163
comp1	comp16	0.459457	0.027386
comp1	comp17	0.755602	0.015517
comp1	comp18	0.501231	0.024277
comp1	comp19	0.642437	0.01939
comp1	comp20	0.450745	0.027607
comp1	comp21	0.751612	0.01498
comp1	comp22	0.728654	0.016588
comp1	comp23	0.693883	0.017809
comp2	comp3	0.886443	0.007332
comp2	comp4	0.482927	0.026032
comp2	comp5	0.351763	0.02712
comp2	comp6	0.645131	0.019186
comp2	comp7	0.686148	0.017562
comp2	comp8	0.631672	0.020599
comp2	comp9	0.590953	0.021101
comp2	comp10	0.684153	0.017644
comp2	comp11	0.589108	0.021417
comp2	comp12	0.656636	0.019326
comp2	comp13	0.606967	0.020518
comp2	comp14	0.66125	0.018974
comp2	comp15	0.642823	0.019673
comp2	comp16	0.487166	0.02553
comp2	comp17	0.833127	0.011046
comp2	comp18	0.368512	0.027035
comp2	comp19	0.558594	0.02158
comp2	comp20	0.473647	0.025918
comp2	comp21	0.787176	0.012756
comp2	comp22	0.682179	0.018118
comp2	comp23	0.629183	0.019967
comp3	comp4	0.531733	0.025403
comp3	comp5	0.549234	0.022616
comp3	comp6	0.729608	0.016515
comp3	comp7	0.685365	0.018608
comp3	comp8	0.820102	0.012206
comp3	comp9	0.671055	0.018993
comp3	comp10	0.757858	0.014908
comp3	comp11	0.719019	0.016669
comp3	comp12	0.732455	0.017333
comp3	comp13	0.668554	0.019352
comp3	comp14	0.667619	0.019553
comp3	comp15	0.86416	0.009149
comp3	comp16	0.593055	0.022725
comp3	comp17	0.831335	0.011315
comp3	comp18	0.551741	0.022737
comp3	comp19	0.674977	0.018189
comp3	comp20	0.592773	0.022993
comp3	comp21	0.789792	0.013267
comp3	comp22	0.785505	0.013902
comp3	comp23	0.728876	0.016327
comp4	comp5	0.551474	0.022777
comp4	comp6	0.705434	0.018541
comp4	comp7	0.698004	0.018818
comp4	comp8	0.454177	0.027919
comp4	comp9	0.759464	0.016471
comp4	comp10	0.790741	0.014601
comp4	comp11	0.515915	0.025247
comp4	comp12	0.63492	0.021631
comp4	comp13	0.595714	0.022242
comp4	comp14	0.76466	0.014935
comp4	comp15	0.549549	0.024449
comp4	comp16	0.919185	0.00748
comp4	comp17	0.595068	0.024284
comp4	comp18	0.646749	0.018993
comp4	comp19	0.439781	0.025894
comp4	comp20	0.893809	0.009035
comp4	comp21	0.674643	0.01967
comp4	comp22	0.634523	0.021579
comp4	comp23	0.504342	0.025528
comp5	comp6	0.835806	0.009151
comp5	comp7	0.554138	0.020545
comp5	comp8	0.612951	0.020742
comp5	comp9	0.799724	0.011098
comp5	comp10	0.570152	0.021222
comp5	comp11	0.571741	0.021167
comp5	comp12	0.668201	0.017358
comp5	comp13	0.602755	0.019193
comp5	comp14	0.570492	0.020844
comp5	comp15	0.678511	0.017856
comp5	comp16	0.691254	0.01734
comp5	comp17	0.452832	0.026532
comp5	comp18	0.683614	0.015961
comp5	comp19	0.482466	0.022436
comp5	comp20	0.686909	0.017288
comp5	comp21	0.555298	0.021664
comp5	comp22	0.674731	0.01767
comp5	comp23	0.476896	0.024075
comp6	comp7	0.836905	0.009515
comp6	comp8	0.633217	0.020717
comp6	comp9	0.949484	0.003613
comp6	comp10	0.749925	0.014917
comp6	comp11	0.672047	0.018256
comp6	comp12	0.888424	0.007423
comp6	comp13	0.851708	0.008866
comp6	comp14	0.729661	0.015624
comp6	comp15	0.741453	0.015984
comp6	comp16	0.797726	0.013587
comp6	comp17	0.71069	0.01799
comp6	comp18	0.684075	0.016816
comp6	comp19	0.582831	0.020364
comp6	comp20	0.793738	0.013623
comp6	comp21	0.756653	0.014692
comp6	comp22	0.814123	0.012234
comp6	comp23	0.641068	0.019709
comp7	comp8	0.512633	0.024852
comp7	comp9	0.865185	0.007967
comp7	comp10	0.749384	0.014859
comp7	comp11	0.577168	0.021636
comp7	comp12	0.804514	0.012119
comp7	comp13	0.801025	0.011412
comp7	comp14	0.779214	0.013253
comp7	comp15	0.616784	0.020891
comp7	comp16	0.752232	0.015553
comp7	comp17	0.733252	0.017265
comp7	comp18	0.553253	0.021123
comp7	comp19	0.484915	0.023181
comp7	comp20	0.748964	0.015486
comp7	comp21	0.71928	0.016322
comp7	comp22	0.77303	0.014277
comp7	comp23	0.586736	0.021631
comp8	comp9	0.581053	0.022431
comp8	comp10	0.69631	0.017826
comp8	comp11	0.633184	0.020542
comp8	comp12	0.639839	0.021444
comp8	comp13	0.528877	0.024589
comp8	comp14	0.616338	0.021183
comp8	comp15	0.89487	0.007246
comp8	comp16	0.566043	0.023648
comp8	comp17	0.615797	0.022449
comp8	comp18	0.573316	0.022076
comp8	comp19	0.592503	0.021179
comp8	comp20	0.574288	0.023389
comp8	comp21	0.664315	0.019552
comp8	comp22	0.785776	0.013273
comp8	comp23	0.650367	0.019639
comp9	comp10	0.724881	0.015874
comp9	comp11	0.610328	0.020534
comp9	comp12	0.799444	0.012499
comp9	comp13	0.781862	0.01243
comp9	comp14	0.7667	0.013413
comp9	comp15	0.698513	0.017735
comp9	comp16	0.849255	0.011043
comp9	comp17	0.648145	0.020609
comp9	comp18	0.700792	0.016075
comp9	comp19	0.523177	0.021992
comp9	comp20	0.855771	0.010507
comp9	comp21	0.746098	0.015211
comp9	comp22	0.797324	0.013343
comp9	comp23	0.57734	0.021949
comp10	comp11	0.686621	0.017567
comp10	comp12	0.751717	0.015693
comp10	comp13	0.700509	0.017267
comp10	comp14	0.799936	0.012343
comp10	comp15	0.745702	0.015276
comp10	comp16	0.798599	0.013356
comp10	comp17	0.72253	0.017346
comp10	comp18	0.671143	0.017811
comp10	comp19	0.610653	0.019858
comp10	comp20	0.774357	0.014822
comp10	comp21	0.833711	0.010509
comp10	comp22	0.78961	0.013254
comp10	comp23	0.641734	0.019818
comp11	comp12	0.665723	0.019188
comp11	comp13	0.589589	0.021336
comp11	comp14	0.497047	0.024789
comp11	comp15	0.785758	0.012852
comp11	comp16	0.591123	0.022082
comp11	comp17	0.74809	0.015126
comp11	comp18	0.595222	0.020308
comp11	comp19	0.911085	0.006364
comp11	comp20	0.596063	0.022071
comp11	comp21	0.6991	0.017126
comp11	comp22	0.727846	0.01579
comp11	comp23	0.724893	0.01615
comp12	comp13	0.90438	0.006505
comp12	comp14	0.679867	0.01859
comp12	comp15	0.709869	0.018173
comp12	comp16	0.725319	0.017443
comp12	comp17	0.765986	0.016334
comp12	comp18	0.565039	0.021455
comp12	comp19	0.58565	0.021068
comp12	comp20	0.714547	0.017534
comp12	comp21	0.697164	0.017944
comp12	comp22	0.812633	0.013105
comp12	comp23	0.694103	0.018251
comp13	comp14	0.632693	0.019611
comp13	comp15	0.632838	0.02064
comp13	comp16	0.68866	0.018076
comp13	comp17	0.691097	0.018898
comp13	comp18	0.566546	0.020806
comp13	comp19	0.514215	0.022574
comp13	comp20	0.67677	0.018186
comp13	comp21	0.672033	0.01835
comp13	comp22	0.75646	0.015169
comp13	comp23	0.651292	0.019583
comp14	comp15	0.592835	0.021858
comp14	comp16	0.762534	0.014817
comp14	comp17	0.608556	0.022566
comp14	comp18	0.588524	0.020719
comp14	comp19	0.444427	0.024776
comp14	comp20	0.756398	0.014938
comp14	comp21	0.739813	0.015967
comp14	comp22	0.733028	0.016339
comp14	comp23	0.497772	0.024688
comp15	comp16	0.658869	0.019786
comp15	comp17	0.701917	0.017879
comp15	comp18	0.669499	0.018136
comp15	comp19	0.688558	0.016966
comp15	comp20	0.663713	0.019795
comp15	comp21	0.739692	0.015798
comp15	comp22	0.828645	0.010924
comp15	comp23	0.698303	0.017176
comp16	comp17	0.607601	0.023186
comp16	comp18	0.815233	0.011597
comp16	comp19	0.49281	0.023955
comp16	comp20	0.98286	0.00557
comp16	comp21	0.75283	0.015165
comp16	comp22	0.739509	0.01654
comp16	comp23	0.546618	0.023681
comp17	comp18	0.396298	0.028232
comp17	comp19	0.628116	0.020574
comp17	comp20	0.604462	0.023445
comp17	comp21	0.674693	0.019423
comp17	comp22	0.723127	0.01713
comp17	comp23	0.694562	0.018579
comp18	comp19	0.527289	0.02129
comp18	comp20	0.816994	0.011208
comp18	comp21	0.79693	0.012214
comp18	comp22	0.674923	0.017802
comp18	comp23	0.486549	0.023808
comp19	comp20	0.493822	0.023958
comp19	comp21	0.652018	0.018238
comp19	comp22	0.689557	0.016679
comp19	comp23	0.746454	0.014151
comp20	comp21	0.73915	0.016761
comp20	comp22	0.742888	0.016494
comp20	comp23	0.543156	0.023811
comp21	comp22	0.799197	0.013014
comp21	comp23	0.638698	0.019794
comp22	comp23	0.819964	0.01136

## Sheet: SI_Data 7
Supplementary Data 7. Bivariate correlations between regional gene expression profiles for the cerebellar morphological features extracted from the Allen Human Brain Atlas
Pearson correlation coefficients computed between gene expression profiles (across 15,631 genes). Confidence intervals (CI) are given at 95%. Very low p-values (<1e-314) are denoted 0.
Feature 1	Feature 2	r	CI_low	CI_high	t	df_error	p-value (Bonferroni corrected)	Number of genes
component 1	component 2	0.617779	0.60799	0.62738	98.2159	15629	0	15631
component 1	component 3	0.738421	0.731209	0.745468	136.896	15629	0	15631
component 1	component 4	0.481248	0.46911	0.493204	68.6342	15629	0	15631
component 1	component 5	0.335878	0.321896	0.349714	44.58	15629	0	15631
component 1	component 6	-0.0229297	-0.0385928	-0.00725542	-2.86734	15629	0.0165798	15631
component 1	component 7	0.353981	0.340192	0.367618	47.3169	15629	0	15631
component 1	component 8	0.714793	0.707039	0.722376	127.779	15629	0	15631
component 1	component 9	-0.061485	-0.0770876	-0.0458522	-7.70117	15629	2.85747e-13	15631
component 1	component 10	-0.0760441	-0.0916118	-0.0604393	-9.53434	15629	5.69478e-20	15631
component 1	component 11	0.754311	0.747473	0.760989	143.638	15629	0	15631
component 1	component 12	0.273923	0.25936	0.288362	35.6067	15629	4.62708e-265	15631
component 1	component 13	0.126285	0.110828	0.141682	15.9151	15629	7.89554e-55	15631
component 1	component 14	0.391822	0.378469	0.405011	53.2411	15629	0	15631
component 1	component 15	0.707026	0.699098	0.714781	124.988	15629	0	15631
component 1	component 17	0.436428	0.423649	0.449033	60.6403	15629	0	15631
component 1	component 18	0.310594	0.29636	0.32469	40.8496	15629	0	15631
component 1	component 19	-0.695911	-0.703909	-0.687738	-121.148	15629	0	15631
component 1	component 20	0.546583	0.535495	0.557483	81.5994	15629	0	15631
component 1	component 21	-0.160146	-0.175382	-0.144832	-20.2825	15629	1.70069e-88	15631
component 1	component 22	-0.681163	-0.689477	-0.672669	-116.313	15629	0	15631
component 1	component 23	0.652192	0.64309	0.661109	107.557	15629	0	15631
component 2	component 3	0.590654	0.580351	0.600768	91.5095	15629	0	15631
component 2	component 4	0.470889	0.458598	0.483001	66.73	15629	0	15631
component 2	component 5	0.388768	0.375379	0.401995	52.7519	15629	0	15631
component 2	component 6	-0.0730952	-0.0886705	-0.0574841	-9.16258	15629	1.64861e-18	15631
component 2	component 7	0.376722	0.36319	0.390095	50.8419	15629	0	15631
component 2	component 8	0.525414	0.513971	0.536671	77.1998	15629	0	15631
component 2	component 9	0.230047	0.215146	0.244841	29.5521	15629	7.24446e-185	15631
component 2	component 10	-0.103584	-0.119067	-0.0880499	-13.0197	15629	7.50348e-37	15631
component 2	component 11	0.64235	0.633047	0.651466	104.779	15629	0	15631
component 2	component 12	0.334714	0.32072	0.348562	44.406	15629	0	15631
component 2	component 13	0.174661	0.159421	0.189819	22.1764	15629	1.82694e-105	15631
component 2	component 14	0.497577	0.485689	0.509282	71.7128	15629	0	15631
component 2	component 15	0.440436	0.427713	0.452986	61.3306	15629	0	15631
component 2	component 17	0.606224	0.596213	0.616046	95.2952	15629	0	15631
component 2	component 18	0.33764	0.323677	0.351457	44.8439	15629	0	15631
component 2	component 19	-0.638007	-0.64721	-0.628617	-103.582	15629	0	15631
component 2	component 20	0.402838	0.389622	0.415889	55.0232	15629	0	15631
component 2	component 21	-0.0624063	-0.0780069	-0.0467751	-7.81702	15629	1.20792e-13	15631
component 2	component 22	-0.685788	-0.694003	-0.677393	-117.799	15629	0	15631
component 2	component 23	0.684758	0.676341	0.692995	117.466	15629	0	15631
component 3	component 4	0.452516	0.43996	0.464895	63.4386	15629	0	15631
component 3	component 5	0.246392	0.23161	0.26106	31.7828	15629	6.73571e-213	15631
component 3	component 6	-0.0840744	-0.0996201	-0.0684878	-10.548	15629	2.34653e-24	15631
component 3	component 7	0.255041	0.240325	0.26964	32.9746	15629	1.32184e-228	15631
component 3	component 8	0.585457	0.575058	0.595667	90.2814	15629	0	15631
component 3	component 9	-0.0246215	-0.0402828	-0.00894799	-3.07901	15629	0.012483	15631
component 3	component 10	-0.119976	-0.135398	-0.104496	-15.108	15629	1.77975e-49	15631
component 3	component 11	0.619426	0.60967	0.628995	98.6405	15629	0	15631
component 3	component 12	0.14203	0.126635	0.157357	17.9379	15629	1.85249e-69	15631
component 3	component 13	0.0711702	0.0555552	0.0867503	8.92003	15629	1.29243e-17	15631
component 3	component 14	0.311929	0.297708	0.326012	41.0441	15629	0	15631
component 3	component 15	0.616044	0.606222	0.625678	97.771	15629	0	15631
component 3	component 17	0.448488	0.435875	0.460924	62.7308	15629	0	15631
component 3	component 18	0.229026	0.214118	0.243827	29.4137	15629	3.43605e-183	15631
component 3	component 19	-0.532744	-0.543879	-0.521422	-78.6995	15629	0	15631
component 3	component 20	0.372338	0.358756	0.385764	50.1545	15629	0	15631
component 3	component 21	-0.0726017	-0.0881782	-0.0569896	-9.10039	15629	2.71814e-18	15631
component 3	component 22	-0.562755	-0.573374	-0.551948	-85.1094	15629	0	15631
component 3	component 23	0.606296	0.596286	0.616117	95.313	15629	0	15631
component 4	component 5	0.315322	0.301134	0.329371	41.5394	15629	0	15631
component 4	component 6	0.0724456	0.0568333	0.0880226	9.08073	15629	3.1334e-18	15631
component 4	component 7	0.449	0.436395	0.461429	62.8206	15629	0	15631
component 4	component 8	0.570924	0.560261	0.581397	86.9358	15629	0	15631
component 4	component 9	0.25945	0.244769	0.274013	33.5855	15629	7.54467e-237	15631
component 4	component 10	-0.0935487	-0.109066	-0.0779861	-11.7466	15629	4.49824e-30	15631
component 4	component 11	0.380881	0.367398	0.394204	51.4979	15629	0	15631
component 4	component 12	0.188187	0.17302	0.203264	23.9543	15629	1.07273e-122	15631
component 4	component 13	0.358641	0.344903	0.372225	48.0311	15629	0	15631
component 4	component 14	0.503773	0.491982	0.51538	72.907	15629	0	15631
component 4	component 15	0.29723	0.282871	0.311455	38.9173	15629	2,90408396544649e-314	15631
component 4	component 17	0.264794	0.250155	0.279311	34.3288	15629	4.66944e-247	15631
component 4	component 18	-0.00412131	-0.019797	0.0115564	-0.515234	15629	1	15631
component 4	component 19	-0.53361	-0.54473	-0.522302	-78.8782	15629	0	15631
component 4	component 20	0.496197	0.484287	0.507923	71.4488	15629	0	15631
component 4	component 21	-0.218715	-0.233591	-0.203737	-28.0213	15629	1.06079e-166	15631
component 4	component 22	-0.539881	-0.550895	-0.528678	-80.1834	15629	0	15631
component 4	component 23	0.549381	0.53834	0.560232	82.1968	15629	0	15631
component 5	component 6	0.223232	0.208284	0.238075	28.63	15629	8.0327e-174	15631
component 5	component 7	0.318882	0.304729	0.332895	42.0612	15629	0	15631
component 5	component 8	0.354918	0.341139	0.368545	47.4602	15629	0	15631
component 5	component 9	0.339648	0.325706	0.353443	45.1452	15629	0	15631
component 5	component 10	-0.0816203	-0.0971729	-0.0660279	-10.238	15629	5.76402e-23	15631
component 5	component 11	0.332784	0.31877	0.346653	44.1179	15629	0	15631
component 5	component 12	0.450129	0.437539	0.462542	63.0185	15629	0	15631
component 5	component 13	0.317671	0.303505	0.331696	41.8834	15629	0	15631
component 5	component 14	0.327417	0.313348	0.341341	43.3201	15629	0	15631
component 5	component 15	0.28851	0.274073	0.302817	37.6702	15629	2.57739e-295	15631
component 5	component 17	0.160707	0.145397	0.175941	20.3556	15629	4.05567e-89	15631
component 5	component 18	0.292044	0.277638	0.306318	38.1743	15629	6.42169e-303	15631
component 5	component 19	-0.467367	-0.47953	-0.455024	-66.0907	15629	0	15631
component 5	component 20	0.433355	0.420535	0.446002	60.1142	15629	0	15631
component 5	component 21	0.0707835	0.0551678	0.0863646	8.87132	15629	1.91968e-17	15631
component 5	component 22	-0.503995	-0.515598	-0.492207	-72.95	15629	0	15631
component 5	component 23	0.391663	0.378309	0.404854	53.2155	15629	0	15631
component 6	component 7	0.316321	0.302143	0.33036	41.6857	15629	0	15631
component 6	component 8	-0.092156	-0.107677	-0.0765898	-11.5702	15629	3.34994e-29	15631
component 6	component 9	0.32031	0.306171	0.334308	42.271	15629	0	15631
component 6	component 10	-0.0899798	-0.105508	-0.0744078	-11.2947	15629	7.06869e-28	15631
component 6	component 11	-0.165274	-0.180483	-0.149985	-20.95	15629	2.62581e-94	15631
component 6	component 12	0.379787	0.366291	0.393123	51.325	15629	0	15631
component 6	component 13	0.455599	0.443087	0.467934	63.9835	15629	0	15631
component 6	component 14	0.252306	0.237569	0.266927	32.5969	15629	1.41144e-223	15631
component 6	component 15	-0.092032	-0.107554	-0.0764654	-11.5545	15629	3.92262e-29	15631
component 6	component 17	-0.187805	-0.202885	-0.172636	-23.904	15629	3.39034e-122	15631
component 6	component 18	0.12642	0.110963	0.141816	15.9324	15629	6.12499e-55	15631
component 6	component 19	-0.115746	-0.131184	-0.100251	-14.568	15629	4.89379e-46	15631
component 6	component 20	0.166538	0.151256	0.18174	21.1148	15629	9.08963e-96	15631
component 6	component 21	-0.0955532	-0.111064	-0.0799961	-12.0006	15629	2.31628e-31	15631
component 6	component 22	-0.0814438	-0.0969968	-0.0658509	-10.2157	15629	7.04354e-23	15631
component 6	component 23	-0.00503875	-0.020714	0.010639	-0.629932	15629	1	15631
component 7	component 8	0.29465	0.280268	0.3089	38.5473	15629	0	15631
component 7	component 9	0.365907	0.35225	0.379407	49.1529	15629	0	15631
component 7	component 10	-0.104067	-0.119549	-0.0885342	-13.081	15629	3.4507e-37	15631
component 7	component 11	0.210635	0.195604	0.225567	26.9371	15629	2.30555e-154	15631
component 7	component 12	0.488124	0.476091	0.499975	69.9188	15629	0	15631
component 7	component 13	0.473996	0.46175	0.486061	67.2973	15629	0	15631
component 7	component 14	0.605289	0.595261	0.615129	95.0632	15629	0	15631
component 7	component 15	0.227176	0.212255	0.241991	29.1632	15629	3.55194e-180	15631
component 7	component 17	0.193979	0.178846	0.209021	24.7201	15629	1.68035e-130	15631
component 7	component 18	0.231077	0.216183	0.245863	29.6919	15629	1.44541e-186	15631
component 7	component 19	-0.491771	-0.503566	-0.479793	-70.6071	15629	0	15631
component 7	component 20	0.454603	0.442077	0.466953	63.8072	15629	0	15631
component 7	component 21	-0.0481761	-0.0638048	-0.0325237	-6.02979	15629	2.85385e-08	15631
component 7	component 22	-0.484595	-0.4965	-0.472507	-69.2573	15629	0	15631
component 7	component 23	0.414057	0.400983	0.426962	56.8675	15629	0	15631
component 8	component 9	0.0260326	0.0103599	0.0416925	3.2556	15629	0.00793757	15631
component 8	component 10	-0.0742694	-0.0898417	-0.0586608	-9.31058	15629	4.45507e-19	15631
component 8	component 11	0.666544	0.65774	0.675166	111.781	15629	0	15631
component 8	component 12	0.320176	0.306035	0.334175	42.2513	15629	0	15631
component 8	component 13	0.262551	0.247895	0.277088	34.0165	15629	9.59313e-243	15631
component 8	component 14	0.439431	0.426693	0.451994	61.157	15629	0	15631
component 8	component 15	0.643922	0.634652	0.653007	105.217	15629	0	15631
component 8	component 17	0.327416	0.313348	0.341341	43.3201	15629	0	15631
component 8	component 18	0.164065	0.14877	0.17928	20.7924	15629	6.38436e-93	15631
component 8	component 19	-0.701236	-0.709117	-0.693179	-122.965	15629	0	15631
component 8	component 20	0.492396	0.480427	0.504181	70.7253	15629	0	15631
component 8	component 21	-0.0301239	-0.0457792	-0.0144538	-3.76768	15629	0.00198452	15631
component 8	component 22	-0.704121	-0.711939	-0.696128	-123.967	15629	0	15631
component 8	component 23	0.665963	0.657147	0.674597	111.606	15629	0	15631
component 9	component 10	-0.0913788	-0.106903	-0.0758105	-11.4718	15629	9.91353e-29	15631
component 9	component 11	-0.0843631	-0.0999079	-0.0687772	-10.5845	15629	1.63808e-24	15631
component 9	component 12	0.334942	0.320951	0.348788	44.4401	15629	0	15631
component 9	component 13	0.200874	0.185782	0.215871	25.635	15629	4.04786e-140	15631
component 9	component 14	0.471578	0.459296	0.483679	66.8554	15629	0	15631
component 9	component 15	-0.135702	-0.151057	-0.120281	-17.1233	15629	2.30465e-63	15631
component 9	component 17	0.21378	0.198769	0.22869	27.3584	15629	4.20948e-159	15631
component 9	component 18	0.21597	0.200974	0.230866	27.6524	15629	1.88601e-162	15631
component 9	component 19	-0.257513	-0.272091	-0.242816	-33.3168	15629	3.30521e-233	15631
component 9	component 20	0.222713	0.207761	0.23756	28.56	15629	5.33254e-173	15631
component 9	component 21	-0.0268982	-0.0425572	-0.011226	-3.36392	15629	0.00693249	15631
component 9	component 22	-0.319257	-0.333266	-0.305108	-42.1163	15629	0	15631
component 9	component 23	0.0903755	0.0748046	0.105902	11.3448	15629	4.11367e-28	15631
component 10	component 11	0.0424699	0.0268109	0.0581082	5.31422	15629	1.73739e-06	15631
component 10	component 12	-0.0727152	-0.0882915	-0.0571034	-9.1147	15629	2.47237e-18	15631
component 10	component 13	-0.0738121	-0.0893855	-0.0582025	-9.25293	15629	7.38482e-19	15631
component 10	component 14	-0.0935659	-0.109083	-0.0780034	-11.7488	15629	4.48211e-30	15631
component 10	component 15	-0.0556095	-0.0712244	-0.0399674	-6.96286	15629	6.58777e-11	15631
component 10	component 17	-0.0264815	-0.0421409	-0.010809	-3.31177	15629	0.00743351	15631
component 10	component 18	-0.121863	-0.137278	-0.106389	-15.3492	15629	4.78402e-51	15631
component 10	component 19	0.0085141	-0.00716378	0.0241878	1.06444	15629	0.861442	15631
component 10	component 20	-0.112538	-0.127989	-0.0970323	-14.159	15629	1.62669e-43	15631
component 10	component 21	-0.0705825	-0.0861641	-0.0549664	-8.84601	15629	2.30588e-17	15631
component 10	component 22	0.0240625	0.00838872	0.0397244	3.00907	15629	0.0131235	15631
component 10	component 23	-0.0285279	-0.0441851	-0.0128567	-3.56789	15629	0.00360938	15631
component 11	component 12	0.305849	0.291571	0.319992	40.1606	15629	0	15631
component 11	component 13	0.0804191	0.0648239	0.0959751	10.0863	15629	2.55364e-22	15631
component 11	component 14	0.265197	0.250562	0.279711	34.3851	15629	7.80382e-248	15631
component 11	component 15	0.629657	0.620101	0.639026	101.326	15629	0	15631
component 11	component 17	0.571589	0.560939	0.58205	87.0863	15629	0	15631
component 11	component 18	0.295176	0.280799	0.309421	38.6227	15629	9,7090496954762e-310	15631
component 11	component 19	-0.648033	-0.657035	-0.638846	-106.372	15629	0	15631
component 11	component 20	0.376255	0.362718	0.389634	50.7686	15629	0	15631
component 11	component 21	-0.143581	-0.158901	-0.128193	-18.1379	15629	5.43715e-71	15631
component 11	component 22	-0.63996	-0.649124	-0.630609	-104.118	15629	0	15631
component 11	component 23	0.646685	0.637471	0.655714	105.992	15629	0	15631
component 12	component 13	0.464803	0.452423	0.477004	65.6278	15629	0	15631
component 12	component 14	0.408706	0.395564	0.421681	55.9841	15629	0	15631
component 12	component 15	0.243066	0.228259	0.257761	31.3266	15629	5.08392e-207	15631
component 12	component 17	0.152898	0.13755	0.168171	19.3421	15629	1.35097e-80	15631
component 12	component 18	0.293895	0.279506	0.308152	38.4392	15629	6.10379e-307	15631
component 12	component 19	-0.541422	-0.55241	-0.530246	-80.5071	15629	0	15631
component 12	component 20	0.371952	0.358365	0.385382	50.0941	15629	0	15631
component 12	component 21	0.0292907	0.01362	0.0449469	3.66337	15629	0.00274711	15631
component 12	component 22	-0.508627	-0.520156	-0.496912	-73.853	15629	0	15631
component 12	component 23	0.334571	0.320576	0.348421	44.3846	15629	0	15631
component 13	component 14	0.400164	0.386914	0.413248	54.5881	15629	0	15631
component 13	component 15	0.0631154	0.0474855	0.0787145	7.9062	15629	6.2257e-14	15631
component 13	component 17	-0.0416903	-0.0573297	-0.0260304	-5.21649	15629	2.77016e-06	15631
component 13	component 18	0.074594	0.0589861	0.0901655	9.3515	15629	3.13237e-19	15631
component 13	component 19	-0.359694	-0.373266	-0.345968	-48.1931	15629	0	15631
component 13	component 20	0.364274	0.350599	0.377793	48.8999	15629	0	15631
component 13	component 21	-0.0976431	-0.113147	-0.0820918	-12.2656	15629	9.58261e-33	15631
component 13	component 22	-0.335623	-0.349462	-0.321639	-44.5419	15629	0	15631
component 13	component 23	0.293104	0.278708	0.307368	38.3259	15629	3.21695e-305	15631
component 14	component 15	0.198519	0.183413	0.213531	25.322	15629	8.55495e-137	15631
component 14	component 17	0.25416	0.239437	0.268766	32.8529	15629	5.57352e-227	15631
component 14	component 18	0.301006	0.286682	0.315196	39.4607	15629	0	15631
component 14	component 19	-0.584883	-0.595103	-0.574473	-90.1469	15629	0	15631
component 14	component 20	0.455475	0.442961	0.467812	63.9616	15629	0	15631
component 14	component 21	-0.0353786	-0.0510273	-0.0197127	-4.42567	15629	0.000125834	15631
component 14	component 22	-0.604453	-0.614308	-0.594408	-94.8561	15629	0	15631
component 14	component 23	0.465422	0.453051	0.477614	65.7394	15629	0	15631
component 15	component 17	0.228125	0.21321	0.242933	29.2916	15629	1.01972e-181	15631
component 15	component 18	0.206858	0.191803	0.221815	26.4322	15629	9.1476e-149	15631
component 15	component 19	-0.563164	-0.573775	-0.552364	-85.1999	15629	0	15631
component 15	component 20	0.444172	0.4315	0.456669	61.9779	15629	0	15631
component 15	component 21	0.100636	0.0850932	0.11613	12.6453	15629	8.78241e-35	15631
component 15	component 22	-0.537739	-0.548789	-0.5265	-79.7355	15629	0	15631
component 15	component 23	0.510114	0.498423	0.52162	74.1448	15629	0	15631
component 17	component 18	0.2373	0.22245	0.252039	30.5385	15629	4.8767e-197	15631
component 17	component 19	-0.373323	-0.386737	-0.359752	-50.3087	15629	0	15631
component 17	component 20	0.158338	0.143016	0.173584	20.0477	15629	1.71114e-86	15631
component 17	component 21	-0.179241	-0.194372	-0.164025	-22.7768	15629	3.79098e-111	15631
component 17	component 22	-0.419355	-0.43219	-0.406349	-57.7492	15629	0	15631
component 17	component 23	0.450903	0.438325	0.463305	63.1546	15629	0	15631
component 18	component 19	-0.307349	-0.321476	-0.293084	-40.3779	15629	0	15631
component 18	component 20	0.211019	0.195991	0.225949	26.9885	15629	6.2e-155	15631
component 18	component 21	0.173066	0.157817	0.188232	21.9675	15629	1.58913e-103	15631
component 18	component 22	-0.382907	-0.396206	-0.369448	-51.8188	15629	0	15631
component 18	component 23	0.184009	0.16882	0.199112	23.4038	15629	3.11904e-117	15631
component 19	component 20	-0.605834	-0.615664	-0.595816	-95.1983	15629	0	15631
component 19	component 21	0.0927364	0.0771717	0.108256	11.6437	15629	1.46229e-29	15631
component 19	component 22	0.888905	0.885569	0.892149	242.587	15629	0	15631
component 19	component 23	-0.672206	-0.680709	-0.663521	-113.507	15629	0	15631
component 20	component 21	-0.0411235	-0.0567638	-0.0254629	-5.14544	15629	3.78171e-06	15631
component 20	component 22	-0.595441	-0.605466	-0.585227	-92.6559	15629	0	15631
component 20	component 23	0.456706	0.44421	0.469025	64.1799	15629	0	15631
component 21	component 22	0.052769	0.0371228	0.0683894	6.60618	15629	7.328e-10	15631
component 21	component 23	-0.12252	-0.137932	-0.107049	-15.4333	15629	1.35457e-51	15631
component 22	component 23	-0.695775	-0.703776	-0.687598	-121.102	15629	0	15631

## Sheet: SI-Data 8
Supplementary Data 8. Functional annotation of single nucleotide polymorphisms (SNPs) in linkage disequilibrium (r2 ≥ 0.6) with one of the independent significant SNPs for CER (candidate SNPs)
We functionally annotated all candidate single-nucleotide polymorphisms (SNPs) that were in linkage disequilibrium (r2 ≥ 0.6) with one of the independent significant SNPs using Functional Mapping and Annotation of GWAS (FUMA). FUMA is based on information from 18 biological repositories and tools and functionally annotates GWAS results. The platform prioritizes the most likely causal SNPs and gen…
rsID	chr	pos	A2	A1	MAF	gwasP	r2	IndSigSNP	GenomicLocus	nearestGene	dist	func	CADD	RDB	minChrState	commonChrState	Hippocampus	Surface area	Cortical thickness	SNP age (years)	SNP age (million years)
rs35347369	1	2147630	C	A	0.162	2.7053907324e-05	0.600921	rs7536233	1	RP11-181G12.4	0	ncRNA_intronic	2.837	NA	5	15				694715	0.694715
rs55845109	1	2153048	A	G	0.1044	2.12492164173e-09	0.990559	rs7536233	1	RP11-181G12.4	870	downstream	1.952	6	5	15				227242	0.227242
rs9661611	1	2153084	G	A	0.164	4.314183556e-05	0.634384	rs7536233	1	RP11-181G12.4	906	downstream	1.458	7	5	15				754025	0.754025
rs74813688	1	2153695	T	C	0.164	1.49679043058e-05	0.634384	rs7536233	1	RP11-181G12.4	1517	intergenic	1.589	7	5	15
rs77380272	1	2153696	G	C	0.164	1.49679043058e-05	0.634384	rs7536233	1	RP11-181G12.4	1518	intergenic	0.669	7	5	15
rs74474329	1	2153697	T	C	0.164	1.49679043058e-05	0.634384	rs7536233	1	RP11-181G12.4	1519	intergenic	1.673	7	5	15
rs57497799	1	2155862	G	A	0.07853	3.29471663051e-08	0.739328	rs7536233	1	RP11-181G12.4	3684	intergenic	2.877	5	2	15				151416	0.151416
rs3765930	1	2161490	C	T	0.163	2.34499149116e-05	0.638472	rs7536233	1	SKI	0	intronic	4.812	4	1	1				808970	0.80897
rs7536233	1	2162473	C	T	0.1054	4.13671691635e-10	1	rs7536233	1	SKI	0	intronic	7.603	4	1	2				790202	0.790203
rs11577042	1	2164823	G	T	0.1054	4.8207854417e-10	0.981161	rs7536233	1	SKI	0	intronic	0.339	2b	2	2				191408	0.191408
rs58949163	1	2168713	C	T	0.1044	4.22270118674e-10	0.971758	rs7536233	1	SKI	0	intronic	3.517	4	2	7				145662	0.145661
rs150842446	1	2177070	A	G	0.07753	1.74614358405e-08	0.730881	rs7536233	1	SKI	0	intronic	4.991	5	5	5				93692.8	0.0936928
rs56054221	1	2181963	C	T	0.1054	4.91685207653e-10	0.962502	rs7536233	1	SKI	0	intronic	1.976	5	2	7				159298	0.159298
rs55642209	1	2184988	A	G	0.1054	4.7731492543e-10	0.962502	rs7536233	1	SKI	0	intronic	1.968	5	4	5				160205	0.160205
rs6656067	1	2791891	T	C	0.4791	5.19844833547e-09	1	rs6656067	2	RP11-740P5.3	60327	intergenic	6.574	NA	7	15		Yes	Yes
rs12131393	1	2791953	C	T	0.4612	1.19418417429e-07	0.890211	rs6656067	2	RP11-740P5.3	60389	intergenic	0.774	5	7	15		Yes	Yes	98529	0.098529
rs12131450	1	2792115	C	T	0.4612	1.39112267853e-08	0.890763	rs6656067	2	RP11-740P5.3	60551	intergenic	0.238	5	7	15		Yes	Yes	116596	0.116596
rs10797342	1	2797856	T	C	0.4791	9.4358446871e-08	0.844797	rs6656067	2	RP11-740P5.3	66292	intergenic	0.013	5	5	15		Yes	Yes	965782	0.965782
rs2124662	1	2798205	C	G	0.4771	9.45653643755e-08	0.844765	rs6656067	2	RP11-740P5.3	66641	intergenic	2.208	5	5	15		Yes	Yes
rs1563473	1	2798335	G	T	0.4751	3.21995233598e-07	0.852578	rs6656067	2	RP11-740P5.3	66771	intergenic	2.396	5	5	15		Yes	Yes	924560	0.92456
rs1563474	1	2798457	A	G	0.4761	4.00707770794e-07	0.848665	rs6656067	2	RP11-740P5.3	66893	intergenic	0.178	5	5	15		Yes	Yes	797550	0.79755
rs4373707	1	2798712	C	T	0.4732	2.65703804669e-07	0.837764	rs6656067	2	RP11-740P5.3	67148	intergenic	1.231	5	5	15		Yes	Yes	1082300	1.0823
rs2377038	1	2799047	G	A	0.4751	6.03736462501e-07	0.852578	rs6656067	2	RP11-740P5.3	67483	intergenic	0.058	5	5	15		Yes	Yes	900335	0.900335
rs11580768	1	2799480	C	T	0.4702	3.28656642374e-07	0.848276	rs6656067	2	RP11-740P5.3	67916	intergenic	1.597	5	5	15		Yes	Yes	446422	0.446422
rs61763695	1	2800354	T	G	0.492	2.55869702731e-06	0.802081	rs6656067	2	RP11-740P5.3	68790	intergenic	1.47	5	5	15		Yes	Yes	903185	0.903185
rs12127835	1	2802052	C	T	0.4702	2.17393448341e-07	0.848951	rs6656067	2	RP11-740P5.3	70488	intergenic	0.178	5	5	15		Yes	Yes	46886.2	0.0468862
rs12124890	1	2802057	G	A	0.4742	1.81621541739e-06	0.855829	rs6656067	2	RP11-740P5.3	70493	intergenic	1.263	5	5	15		Yes	Yes	44814	0.044814
rs7552943	1	2802348	A	G	0.4761	4.09341121769e-07	0.862293	rs6656067	2	RP11-740P5.3	70784	intergenic	0.012	5	5	15		Yes	Yes	44456.5	0.0444565
rs1002480	1	22238775	C	G	0.3131	7.27327827661e-05	0.687982	rs9426785	3	HSPG2	0	intronic	0.879	4	2	7		Yes		1.22521e+06	1.22521
rs2445131	1	22239774	C	T	0.3718	2.48135461086e-12	0.848493	rs9426785	3	HSPG2	0	intronic	7.48	4	2	7		Yes		558205	0.558205
rs9426781	1	22244592	T	C	0.3698	7.61755074016e-12	0.863453	rs9426785	3	HSPG2	0	intronic	4.589	7	4	5		Yes	Yes	657748	0.657748
rs4233277	1	22245756	C	T	0.3678	2.00028271072e-12	0.869901	rs9426785	3	HSPG2	0	intronic	3.258	5	4	5		Yes	Yes
rs12131384	1	22247498	T	C	0.3698	1.37943674831e-12	0.862731	rs9426785	3	HSPG2	0	intronic	3.197	2b	2	7		Yes	Yes	96019.2	0.0960193
rs6661141	1	22248466	C	T	0.3111	7.86624849565e-10	0.713462	rs9426785	3	HSPG2	0	intronic	3.481	4	2	7		Yes	Yes	1.0471e+06	1.0471
rs10799719	1	22248881	A	G	0.3638	6.37136633858e-13	0.882556	rs9426785	3	HSPG2	0	intronic	3.878	4	2	7		Yes	Yes	950882	0.950882
rs11579545	1	22249333	C	T	0.3698	3.83214931323e-13	0.854816	rs9426785	3	HSPG2	0	intronic	8.204	3a	2	7		Yes	Yes	97789	0.097789
rs9426785	1	22249589	A	G	0.334	1.28347818872e-13	1	rs9426785	3	HSPG2	0	intronic	4.922	4	4	5		Yes	Yes	1173235	1.17324
rs6658920	1	22257739	T	C	0.3708	1.09731298592e-12	0.859171	rs9426785	3	HSPG2	0	intronic	10.97	2a	2	7		Yes	Yes	102871	0.102871
rs12129809	1	22258599	C	G	0.3708	1.03659886826e-12	0.859171	rs9426785	3	HSPG2	0	intronic	4.363	7	2	7		Yes	Yes	653115	0.653115
rs6672273	1	22261339	G	C	0.3608	1.94826789159e-12	0.891674	rs9426785	3	HSPG2	0	intronic	0.183	5	1	5		Yes	Yes	658150	0.65815
rs10917067	1	22265293	A	G	0.3708	1.05570852989e-12	0.851264	rs9426785	3	HSPG2	1502	intergenic	7.974	4	2	7		Yes	Yes	100156	0.100156
rs6656791	1	22269559	A	G	0.3509	1.34637075569e-12	0.920982	rs9426785	3	HSPG2	5768	intergenic	3.065	4	5	15		Yes	Yes	965945	0.965945
rs6688119	1	22270907	T	C	0.3698	1.15204920242e-12	0.846181	rs9426785	3	HSPG2	7116	intergenic	13.53	4	2	7		Yes	Yes	106716	0.106716
rs10753521	1	22271228	C	T	0.34	4.49005877608e-13	0.957044	rs9426785	3	HSPG2	7437	intergenic	1.206	3a	5	15		Yes	Yes	1329585	1.32959
rs7544500	1	22271839	T	C	0.3519	1.40888238032e-12	0.908641	rs9426785	3	HSPG2	8048	intergenic	2.896	7	5	15		Yes	Yes	1186445	1.18644
rs9728140	1	22272913	A	G	0.3519	7.78873207766e-13	0.908641	rs9426785	3	HSPG2	9122	intergenic	0.084	7	5	15		Yes	Yes
rs4077296	1	22273648	T	G	0.3519	1.67300529821e-12	0.908641	rs9426785	3	HSPG2	9857	intergenic	3.543	2c	2	15		Yes	Yes	1113055	1.11305
rs61776286	1	22274057	T	C	0.3519	1.83174555504e-12	0.908641	rs9426785	3	HSPG2	10266	intergenic	2.466	6	5	15		Yes	Yes	1151650	1.15165
rs61776287	1	22274061	T	C	0.3648	1.25974561572e-12	0.86281	rs9426785	3	HSPG2	10270	intergenic	12.01	6	5	15		Yes	Yes	1.17701e+06	1.17701
rs4565679	1	22274172	T	C	0.3499	1.51133673896e-12	0.8999	rs9426785	3	HSPG2	10381	intergenic	0.188	7	5	15		Yes	Yes	1171220	1.17122
rs4488002	1	22274178	A	G	0.3499	1.46664391248e-12	0.8999	rs9426785	3	HSPG2	10387	intergenic	0.196	7	5	15		Yes	Yes	1.12652e+06	1.12652
rs11587362	1	22274691	C	T	0.3509	1.78661638344e-12	0.904252	rs9426785	3	HSPG2	10900	intergenic	0.626	7	5	15		Yes	Yes
rs6666534	1	22275646	C	A	0.3519	2.8247334109e-12	0.908641	rs9426785	3	HSPG2	11855	intergenic	10.05	5	5	15		Yes	Yes	866408	0.866407
rs12122512	1	22282938	T	C	0.3748	1.87352625152e-13	0.823288	rs9426785	3	HSPG2	19147	intergenic	3.816	5	2	7		Yes
rs10917075	1	22283671	T	C	0.3618	3.36264186389e-13	0.802252	rs9426785	3	CELA3B	19842	intergenic	5.148	4	2	7		Yes		1.2443e+06	1.2443
rs10917076	1	22283735	T	C	0.3688	2.655732664e-13	0.780151	rs9426785	3	CELA3B	19778	intergenic	6.386	4	2	7		Yes	Yes	117280	0.117279
rs10917077	1	22287730	A	G	0.334	1.82687331431e-08	0.771111	rs7543113	3	CELA3B	15783	intergenic	1.007	5	5	15		Yes
rs12740881	1	22289672	A	G	0.3131	1.50786554706e-08	0.831558	rs7543113	3	CELA3B	13841	intergenic	1.459	6	5	15		Yes		1.06498e+06	1.06498
rs55689106	1	22289842	A	G	0.3131	1.572380815e-08	0.831558	rs7543113	3	CELA3B	13671	intergenic	0.148	7	5	15		Yes
rs8179386	1	22290110	A	G	0.3141	1.34795923504e-08	0.827225	rs7543113	3	CELA3B	13403	intergenic	2.459	5	5	15		Yes		1574650	1.57465
rs34277514	1	22290630	G	A	0.3131	1.39039253113e-08	0.831558	rs7543113	3	CELA3B	12883	intergenic	2.008	4	5	15		Yes		1260755	1.26076
rs6699127	1	22292266	A	G	0.3499	3.79268596945e-09	0.892219	rs7543113	3	CELA3B	11247	intergenic	2.329	4	5	15		Yes	Yes	127716	0.127716
rs6698084	1	22294971	C	A	0.3588	7.84488974418e-09	0.929717	rs7543113	3	CELA3B	8542	intergenic	3.851	NA	5	15		Yes	Yes
rs7539859	1	22295701	T	C	0.3588	7.72457822974e-09	0.929717	rs7543113	3	CELA3B	7812	intergenic	0.388	5	5	15		Yes	Yes	113356	0.113355
rs34080449	1	22298773	T	C	0.3171	3.48802187712e-08	0.900884	rs7543113	3	CELA3B	4740	intergenic	2.338	7	5	15
rs56219455	1	22299142	A	G	0.3171	1.90989048784e-08	0.900884	rs7543113	3	CELA3B	4371	intergenic	3.549	5	5	15
rs55953638	1	22299193	C	T	0.3171	1.80166839089e-08	0.900884	rs7543113	3	CELA3B	4320	intergenic	2.571	5	5	15
rs4233282	1	22299656	G	T	0.3598	2.6364113974e-08	0.933889	rs7543113	3	CELA3B	3857	intergenic	9.537	4	5	15		Yes	Yes
rs4233283	1	22299966	A	C	0.3608	1.23064756894e-08	0.930162	rs7543113	3	CELA3B	3547	intergenic	8.869	4	1	15		Yes	Yes	105577	0.105577
rs7537004	1	22300465	A	T	0.3598	1.47214405881e-08	0.933889	rs7543113	3	CELA3B	3048	intergenic	9.615	5	5	15		Yes	Yes
rs34481877	1	22301039	C	T	0.3221	1.30274782875e-08	0.879297	rs7543113	3	CELA3B	2474	intergenic	0.035	7	5	15
rs12029994	1	22301419	C	T	0.3171	1.75928107605e-08	0.900884	rs7543113	3	CELA3B	2094	intergenic	4.442	2b	5	15
rs6671775	1	22301713	T	C	0.3579	2.1966881989e-08	0.92558	rs7543113	3	CELA3B	1800	intergenic	1.564	5	5	15		Yes	Yes
rs11577154	1	22301769	G	A	0.3121	2.57821660803e-08	0.88264	rs7543113	3	CELA3B	1744	intergenic	1.105	7	5	15
rs11581147	1	22301770	C	T	0.3151	2.29048656996e-08	0.893445	rs7543113	3	CELA3B	1743	intergenic	0.122	7	5	15
rs7543113	1	22302245	T	G	0.3429	2.77324935921e-09	1	rs7543113	3	CELA3B	1268	intergenic	5.505	5	5	15		Yes	Yes
rs10917087	1	22302427	C	G	0.3211	3.48139893924e-08	0.91525	rs7543113	3	CELA3B	1086	intergenic	0.396	3b	5	15
rs4415533	1	22303702	C	A	0.3181	3.85136282151e-08	0.904174	rs7543113	3	CELA3B	0	intronic	1.732	5	1	15
rs57648880	1	22304272	T	G	0.3241	1.42426663996e-07	0.862706	rs7543113	3	CELA3B	0	intronic	1.508	7	1	15
rs71638810	1	22304283	T	C	0.2396	7.6130691608e-05	0.604886	rs7543113	3	CELA3B	0	intronic	3.755	7	1	15			Yes
rs10917088	1	22304712	G	A	0.2624	4.25238170007e-05	0.635494	rs7543113	3	CELA3B	0	intronic	7.58	7	1	15			Yes
rs61776320	1	22305734	C	T	0.3569	1.34967785799e-08	0.921016	rs7543113	3	CELA3B	0	intronic	3.784	5	1	15		Yes	Yes
rs6688236	1	22305915	T	C	0.3569	1.44271554832e-08	0.921016	rs7543113	3	CELA3B	0	intronic	2.698	5	1	15		Yes	Yes
rs12049408	1	22308704	G	A	0.335	2.72190740725e-07	0.825084	rs7543113	3	CELA3B	0	intronic	1.255	4	1	15		Yes		980020	0.98002
rs12023741	1	22309957	C	T	0.3419	1.3991907625e-06	0.806574	rs7543113	3	CELA3B	0	intronic	2.675	7	1	15		Yes
rs12024927	1	22311623	A	T	0.3499	2.72666854785e-08	0.884429	rs7543113	3	CELA3B	0	intronic	6.575	7	4	15		Yes	Yes
rs7520526	1	22311908	G	A	0.2972	3.84658868526e-06	0.725872	rs7543113	3	CELA3B	0	intronic	3.5	7	4	15
rs71638813	1	22311970	T	C	0.3549	1.05613667878e-08	0.904704	rs7543113	3	CELA3B	0	intronic	3.052	7	4	15		Yes	Yes
rs112193378	1	22312307	G	C	0.3549	2.18530254642e-08	0.904704	rs7543113	3	CELA3B	0	intronic	1.683	6	5	15		Yes	Yes
rs111766277	1	22312370	T	C	0.3549	2.23532963224e-08	0.904704	rs7543113	3	CELA3B	0	intronic	4.423	5	5	15		Yes	Yes
rs35389875	1	22312617	G	T	0.3559	1.41133695482e-08	0.900917	rs7543113	3	CELA3B	0	intronic	4.197	2b	5	15		Yes	Yes
rs12121096	1	22312823	T	A	0.3509	2.04348851762e-08	0.888373	rs7543113	3	CELA3B	0	intronic	0.211	5	5	15		Yes	Yes
rs3806296	1	22313469	G	C	0.2952	7.26842389632e-06	0.712846	rs7543113	3	CELA3B	0	intronic	7.818	5	5	15
rs61778000	1	22340979	A	G	0.3926	0.00401594854804	0.670279	rs7543113	3	CELA3A	1946	intergenic	2.158	7	5	15
rs2501309	1	22341714	C	T	0.3419	9.62681858576e-06	0.815825	rs7543113	3	CELA3A	2681	intergenic	5.343	NA	5	15
rs10917118	1	22341755	T	C	0.3648	0.000346673323475	0.751999	rs7543113	3	CELA3A	2722	intergenic	0.006	7	5	15
rs2501307	1	22342093	C	A	0.3161	7.01379292627e-05	0.726115	rs7543113	3	CELA3A	3060	intergenic	2.635	NA	5	15
rs2501305	1	22342876	G	A	0.3121	3.12437042803e-05	0.731826	rs7543113	3	CELA3A	3843	intergenic	7.459	NA	5	15				1536925	1.53693
rs2473309	1	22342883	T	C	0.3121	3.12437042803e-05	0.731826	rs7543113	3	CELA3A	3850	intergenic	4.941	NA	5	15
rs2501304	1	22343468	G	C	0.3131	3.30471047001e-05	0.735705	rs7543113	3	CELA3A	4435	intergenic	7.181	6	5	15				902885	0.902885
rs2501303	1	22343924	G	C	0.3121	2.93935548829e-05	0.73266	rs7543113	3	CELA3A	4891	intergenic	1.754	6	5	15				933805	0.933805
rs2501302	1	22343971	C	T	0.3121	2.68014722378e-05	0.73266	rs7543113	3	CELA3A	4938	intergenic	2.768	NA	5	15				928230	0.92823
rs2501300	1	22344031	A	G	0.3121	2.19036488601e-05	0.73266	rs7543113	3	CELA3A	4998	intergenic	2.294	NA	5	15				900735	0.900735
rs4654778	1	22345006	C	T	0.2962	2.75355359951e-05	0.755109	rs7543113	3	RP1-224A6.3	5480	intergenic	3.489	7	5	15				1063510	1.06351
rs3117048	1	22345093	G	A	0.3231	6.50634765167e-07	0.807715	rs7543113	3	RP1-224A6.3	5393	intergenic	1.558	NA	5	15				613328	0.613328
rs2501299	1	22345647	T	C	0.329	0.000350686427963	0.720919	rs7543113	3	RP1-224A6.3	4839	intergenic	1.407	NA	2	7				590412	0.590413
rs10917325	1	23209278	T	C	0.496	5.99029680604e-30	0.889109	rs309477	4	EPHB2	0	intronic	9.35	5	4	15				514085	0.514085
rs309483	1	23210282	A	G	0.497	4.44284744357e-32	0.963782	rs309477	4	EPHB2	0	intronic	4.643	NA	4	15				568068	0.568067
rs309482	1	23210507	T	C	0.499	4.60232860251e-32	0.971587	rs309477	4	EPHB2	0	intronic	12.1	NA	4	15				548392	0.548392
rs309481	1	23210600	T	C	0.496	4.1129718869e-32	0.959949	rs309477	4	EPHB2	0	intronic	0.368	NA	4	15				592050	0.59205
rs309480	1	23210770	G	A	0.4831	1.53179681705e-30	0.933022	rs309477	4	EPHB2	0	intronic	3.268	NA	4	15				816065	0.816065
rs6675651	1	23210868	A	G	0.497	4.61689972955e-32	0.987795	rs309477	4	EPHB2	0	intronic	1.699	6	4	15				573065	0.573065
rs6664696	1	23210872	G	A	0.4841	3.16013262425e-31	0.93686	rs309477	4	EPHB2	0	intronic	2.549	6	4	15				626835	0.626835
rs309479	1	23211427	T	A	0.496	4.81884206022e-32	0.983753	rs309477	4	EPHB2	0	intronic	2.676	5	2	15				348250	0.34825
rs309478	1	23211577	A	C	0.496	2.35540100724e-31	0.983753	rs309477	4	EPHB2	0	intronic	1.976	NA	2	15				590412	0.590413
rs12046210	1	23211843	A	G	0.4871	3.78777730514e-32	0.942108	rs309477	4	EPHB2	0	intronic	13.95	4	2	15				94273.8	0.0942738
rs309477	1	23212163	C	T	0.5	6.26641602903e-33	1	rs309477	4	EPHB2	0	intronic	3.972	NA	2	15				425278	0.425277
rs309476	1	23212740	T	G	0.496	1.22598185015e-32	0.983753	rs309477	4	EPHB2	0	intronic	1.287	5	4	15				756075	0.756075
rs4654826	1	23213995	G	A	0.4473	1.03938914399e-24	0.779681	rs309477	4	EPHB2	0	intronic	0.1	4	4	15				396788	0.396788
rs309475	1	23214314	G	A	0.4712	2.74150548649e-30	0.828823	rs309477	4	EPHB2	0	intronic	4.922	NA	4	15				1047275	1.04727
rs6689771	1	23215180	A	G	0.495	1.27275029947e-32	0.947974	rs309477	4	EPHB2	0	intronic	0.881	4	4	15				643485	0.643485
rs6666706	1	23215580	T	C	0.496	2.30545645968e-32	0.944083	rs309477	4	EPHB2	0	intronic	0.135	3a	4	15				383108	0.383107
rs1467416	1	23216039	G	A	0.4861	1.67292365392e-31	0.90589	rs309477	4	EPHB2	0	intronic	9.504	4	4	15				502630	0.50263
rs309474	1	23216712	C	T	0.4811	1.08575593446e-29	0.87073	rs309477	4	EPHB2	0	intronic	6.81	NA	4	15
rs34811855	1	23217216	A	G	0.496	2.66306747247e-31	0.944083	rs309477	4	EPHB2	0	intronic	0.873	7	4	15				723762	0.723762
rs968789	1	23218288	T	G	0.4841	1.56098545845e-31	0.912655	rs309477	4	EPHB2	0	intronic	0.038	6	4	15
rs2869057	1	23218291	T	G	0.4831	4.073027373e-32	0.917005	rs309477	4	EPHB2	0	intronic	0.058	NA	4	15
rs309473	1	23218714	T	A	0.4851	4.77702391542e-31	0.924499	rs309477	4	EPHB2	0	intronic	3.933	7	4	15				877160	0.87716
rs116119	1	23219187	T	C	0.499	1.54372880229e-31	0.955528	rs309477	4	EPHB2	0	intronic	1.444	7	4	15				704878	0.704878
rs309471	1	23220026	T	C	0.499	1.58676411421e-31	0.955528	rs309477	4	EPHB2	0	intronic	2.468	NA	4	15				732642	0.732642
rs4347183	1	23220457	A	G	0.495	1.16564483491e-31	0.947974	rs309477	4	EPHB2	0	intronic	1.078	5	4	15				842375	0.842375
rs309467	1	23221655	T	C	0.498	2.06571031125e-31	0.959647	rs309477	4	EPHB2	0	intronic	0.911	NA	4	15				758468	0.758467
rs309466	1	23223116	T	C	0.497	9.17861906964e-32	0.94761	rs309477	4	EPHB2	0	intronic	0.534	NA	2	15				911078	0.911077
rs1516526	1	23223449	T	C	0.499	4.44499175873e-31	0.931995	rs309477	4	EPHB2	0	intronic	2.05	NA	4	15				1155775	1.15577
rs309465	1	23223855	C	T	0.4831	5.63448043372e-30	0.862489	rs309477	4	EPHB2	0	intronic	1.133	NA	4	15				1.14329e+06	1.14329
rs309464	1	23224019	G	A	0.4682	2.66810552023e-29	0.810995	rs309477	4	EPHB2	0	intronic	0.03	NA	4	15				1.17721e+06	1.17721
rs12746622	1	23224774	C	T	0.4612	1.00133455731e-23	0.735809	rs309477	4	EPHB2	0	intronic	1.812	7	4	15
rs309543	1	23225322	G	A	0.3807	3.0906948652e-14	1	rs309543	4	EPHB2	0	intronic	2.241	5	4	15				1.14649e+06	1.14649
rs2746332	1	23227116	T	C	0.497	8.1478653218e-24	0.798411	rs309477	4	EPHB2	0	intronic	0.817	5	4	15				995458	0.995457
rs2675494	1	23227166	A	G	0.497	1.12603945739e-23	0.798411	rs309477	4	EPHB2	0	intronic	3.226	5	4	15				956725	0.956725
rs2675493	1	23227398	T	C	0.497	1.31904045863e-23	0.798411	rs309477	4	EPHB2	0	intronic	0.283	NA	4	15				986395	0.986395
rs7340102	1	23229177	A	G	0.4871	1.23714383759e-22	0.775197	rs309477	4	EPHB2	0	intronic	1.205	4	4	5
rs309505	1	23231220	C	T	0.4384	8.14224779863e-23	0.686078	rs2817894	4	EPHB2	0	intronic	1.813	NA	4	15				1.06021e+06	1.06021
rs309504	1	23231448	A	G	0.4384	7.25663939365e-23	0.686078	rs2817894	4	EPHB2	0	intronic	0.37	NA	4	15				1.09016e+06	1.09016
rs309503	1	23231457	G	T	0.4384	6.94852353997e-23	0.686078	rs2817894	4	EPHB2	0	intronic	2.079	NA	4	15				1082510	1.08251
rs309502	1	23232400	T	C	0.4761	2.06358934351e-22	0.77218	rs2817894	4	EPHB2	0	intronic	0.026	NA	4	15
rs309501	1	23232869	C	G	0.4543	4.222475039e-25	0.771339	rs2817894	4	EPHB2	0	intronic	1.283	5	4	15				1.08395e+06	1.08395
rs309500	1	23233600	G	A	0.4692	1.42080809347e-18	0.795078	rs2817894	4	EPHB2	0	intronic	5.674	4	4	15				816992	0.816993
rs309499	1	23234946	G	A	0.4652	4.39107363072e-20	0.809604	rs2817894	4	EPHB2	0	intronic	0.115	NA	4	15				837510	0.83751
rs309498	1	23236192	G	T	0.4662	6.1010149561e-20	0.812952	rs2817894	4	EPHB2	0	intronic	6.631	NA	4	15				847880	0.84788
rs309497	1	23236826	T	C	0.497	1.38051998891e-20	0.917446	rs2817894	4	EPHB2	0	intronic	11.85	NA	4	15				769732	0.769733
rs309495	1	23238023	G	A	0.3419	8.4428132944e-12	0.648337	rs309543	4	EPHB2	0	intronic	1.92	NA	4	15				1.311e+06	1.311
rs2869056	1	23242072	A	G	0.499	2.14141031213e-19	0.96976	rs2817894	4	EPHB2	253	downstream	9.366	NA	4	15				973928	0.973927
rs309494	1	23242629	C	T	0.4662	4.15094236219e-18	0.84865	rs2817894	4	RP1-74M1.3	545	upstream:downstream	13.51	NA	4	15				1.17868e+06	1.17868
rs7514453	1	23243002	A	C	0.497	2.20200176675e-19	0.962588	rs2817894	4	RP1-74M1.3	172	upstream	3.38	5	4	15
rs2817894	1	23244668	C	T	0.497	1.71770591507e-20	1	rs2817894	4	RP1-74M1.3	0	ncRNA_exonic	1.729	NA	5	15				571860	0.57186
rs744834	1	23247395	C	A	0.4821	6.65110745174e-19	0.893724	rs2817894	4	RP1-74M1.3	0	ncRNA_exonic	5.191	4	5	15				764695	0.764695
rs309517	1	23251592	A	T	0.331	2.23569284013e-09	0.965243	rs309520	4	RP1-74M1.3	3598	intergenic	0.608	5	5	14
rs309518	1	23253114	C	A	0.3688	3.3385769823e-11	0.851933	rs309520	4	RP1-74M1.3	5120	intergenic	2.836	5	5	14
rs309520	1	23254576	T	C	0.339	1.773974141e-09	1	rs309520	4	RP1-74M1.3	6582	intergenic	2.07	7	5	15
rs309522	1	23255919	T	C	0.3459	1.8996745034e-10	0.952244	rs309520	4	RP1-74M1.3	7925	intergenic	0.428	7	5	14				1412665	1.41267
rs12034166	1	23257059	T	C	0.4483	2.6846481426e-07	0.91554	rs4655137	4	RP1-74M1.3	9065	intergenic	2.425	4	5	15
rs2765851	1	23257820	G	A	0.326	3.2895435233e-10	0.89259	rs309520	4	RP1-74M1.3	9826	intergenic	1.281	6	5	15				1.09264e+06	1.09264
rs2817899	1	23259627	A	T	0.327	3.51046333932e-10	0.896568	rs309520	4	RP1-74M1.3	11633	intergenic	0.218	5	5	15				1.29367e+06	1.29367
rs4655137	1	23259641	A	T	0.4294	2.4378757858e-08	1	rs4655137	4	RP1-74M1.3	11647	intergenic	5.529	5	5	15				519068	0.519068
rs309523	1	23259838	C	A	0.4294	3.18644832793e-08	1	rs4655137	4	RP1-74M1.3	11844	intergenic	0.454	5	5	15				718408	0.718407
rs309524	1	23259944	T	C	0.4284	3.68196091965e-07	0.978548	rs4655137	4	RP1-74M1.3	11950	intergenic	1.858	6	5	15
rs309525	1	23263022	C	T	0.332	3.62905881332e-10	0.874314	rs309520	4	RP1-74M1.3	15028	intergenic	7.923	6	7	15				1220125	1.22012
rs309527	1	23263234	T	G	0.332	2.25191175424e-10	0.874314	rs309520	4	RP1-74M1.3	15240	intergenic	0.601	6	7	15				1196450	1.19645
rs615458	1	23268905	C	T	0.331	8.0203702773e-10	0.878722	rs309520	4	LACTBL1	10630	intergenic	2.557	NA	5	14
rs583617	1	23271413	C	T	0.332	5.82832139217e-10	0.874314	rs309520	4	LACTBL1	8122	intergenic	3.63	NA	5	14				1305920	1.30592
rs614202	1	23271432	G	A	0.331	7.83646168653e-10	0.878722	rs309520	4	LACTBL1	8103	intergenic	3.05	NA	5	14				1.37725e+06	1.37725
rs309542	1	23271815	C	A	0.331	5.46574510432e-10	0.878722	rs309520	4	LACTBL1	7720	intergenic	2.526	NA	5	14				1.4352e+06	1.4352
rs309540	1	23272555	C	T	0.331	4.78396021144e-10	0.878722	rs309520	4	LACTBL1	6980	intergenic	2.104	NA	5	14				1449185	1.44918
rs309539	1	23274948	C	T	0.331	7.61002555191e-10	0.878722	rs309520	4	LACTBL1	4587	intergenic	13.19	NA	5	14				1300250	1.30025
rs309538	1	23275223	A	G	0.332	6.53652317273e-10	0.874314	rs309520	4	LACTBL1	4312	intergenic	1.804	NA	5	14				1.28495e+06	1.28495
rs309507	1	23282622	T	C	0.332	1.93876364669e-10	0.86591	rs309520	4	LACTBL1	0	intronic	1.56	6	9	14				1342545	1.34255
rs10799775	1	23282804	G	C	0.3698	7.04160968941e-12	0.824647	rs4654828	4	LACTBL1	0	intronic	10.98	7	9	14				1.06304e+06	1.06304
rs4654828	1	23283076	C	T	0.334	1.07145858834e-12	1	rs4654828	4	LACTBL1	0	intronic	1.01	5	9	14				1.09771e+06	1.09771
rs10737469	1	23285856	C	T	0.17	8.05636890629e-11	1	rs10737469	4	LACTBL1	0	intronic	3.226	5	7	14				918480	0.91848
rs6426775	1	23288828	G	A	0.1441	2.40855605621e-07	0.79713	rs10737469	4	LACTBL1	0	intronic	6.151	7	5	14				1211195	1.2112
rs6426776	1	23288899	G	A	0.1441	1.96994517589e-07	0.79713	rs10737469	4	LACTBL1	0	intronic	4.184	5	5	14				1.23284e+06	1.23284
rs925826	1	23291090	G	A	0.1571	7.994471729e-08	0.711374	rs10737469	4	LACTBL1	0	intronic	3.201	2b	2	14				1.07844e+06	1.07844
rs309515	1	23294121	G	T	0.1779	7.02933420168e-11	0.785811	rs10737469	4	LACTBL1	2289	intergenic	1.005	7	5	14
rs637168	1	23294671	G	A	0.1779	5.69040185157e-11	0.785811	rs10737469	4	LACTBL1	2839	intergenic	2.455	6	5	14				1275905	1.27591
rs648322	1	23294839	G	A	0.4901	2.66314274774e-07	0.62915	rs10917353	4	LACTBL1	3007	intergenic	0.019	7	5	14		Yes		773798	0.773798
rs750354	1	23297406	C	T	0.4911	2.2509681665e-07	0.632931	rs10917353	4	LACTBL1	5574	intergenic	1.74	NA	5	14		Yes		88677.8	0.0886777
rs309534	1	23299145	C	T	0.1779	5.58944781878e-11	0.785811	rs10737469	4	LACTBL1	7313	intergenic	2.209	5	5	14
rs309535	1	23299220	G	A	0.1779	5.16067931757e-11	0.785811	rs10737469	4	LACTBL1	7388	intergenic	0.273	5	5	14
rs6692248	1	23299407	C	T	0.1789	8.26188974235e-11	0.780257	rs10737469	4	LACTBL1	7575	intergenic	12.54	5	5	14
rs6700863	1	23299555	C	G	0.1789	7.52108614723e-11	0.780257	rs10737469	4	LACTBL1	7723	intergenic	6.292	4	5	14
rs6689953	1	23299732	G	A	0.1789	6.82102244191e-11	0.780257	rs10737469	4	LACTBL1	7900	intergenic	3.965	5	5	14
rs6692586	1	23299906	G	A	0.1789	6.82102244191e-11	0.780257	rs10737469	4	LACTBL1	8074	intergenic	5.386	5	5	14
rs4654831	1	23300265	C	T	0.1789	6.82102244191e-11	0.780257	rs10737469	4	LACTBL1	8433	intergenic	3.469	5	5	14
rs4654832	1	23300555	C	T	0.1789	6.70174876185e-11	0.780257	rs10737469	4	LACTBL1	8723	intergenic	3.141	7	5	14
rs10917337	1	23300723	A	G	0.492	1.16098726705e-07	0.638226	rs10917353	4	LACTBL1	8891	intergenic	0.326	6	5	14		Yes
rs630951	1	23301512	A	G	0.1779	5.40598933266e-11	0.785811	rs10737469	4	LACTBL1	9680	intergenic	0.797	6	5	14
rs3845520	1	23301943	T	C	0.1789	6.99993698157e-11	0.780257	rs10737469	4	LACTBL1	10111	intergenic	5.561	NA	5	14
rs3843300	1	23302056	C	T	0.1789	7.38680177809e-11	0.780257	rs10737469	4	LACTBL1	10224	intergenic	0.663	NA	5	14
rs6699918	1	23302403	T	A	0.1789	6.99993698157e-11	0.780257	rs10737469	4	LACTBL1	10571	intergenic	11.02	2b	2	14
rs6687607	1	23302489	T	C	0.1789	6.99993698157e-11	0.780257	rs10737469	4	LACTBL1	10657	intergenic	2.82	4	2	14
rs7544129	1	23303504	A	C	0.1789	6.10826405985e-11	0.780257	rs10737469	4	LACTBL1	11672	intergenic	3.249	4	5	14
rs10399816	1	23305454	A	G	0.1789	5.31982422392e-11	0.780257	rs10737469	4	LACTBL1	13622	intergenic	0.812	7	5	14
rs7517023	1	23305636	G	A	0.1779	2.78340823769e-11	0.785811	rs10737469	4	LACTBL1	13804	intergenic	2.099	7	5	14
rs10753548	1	23305639	A	G	0.1789	3.68758093358e-11	0.780257	rs10737469	4	LACTBL1	13807	intergenic	1.23	7	5	14
rs11579668	1	23306374	G	A	0.1789	5.55213795831e-11	0.780257	rs10737469	4	LACTBL1	14542	intergenic	13.44	5	5	14
rs10429877	1	23308554	T	C	0.1789	6.04558180481e-11	0.780257	rs10737469	4	LACTBL1	16722	intergenic	1.306	3a	5	15
rs10429878	1	23308590	C	T	0.1789	6.63112938031e-11	0.780257	rs10737469	4	LACTBL1	16758	intergenic	0.288	4	5	15
rs1516525	1	23308784	A	G	0.1789	6.04558180481e-11	0.780257	rs10737469	4	LACTBL1	16952	intergenic	0.101	NA	5	15
rs1516524	1	23308981	T	C	0.1789	6.63112938031e-11	0.780257	rs10737469	4	LACTBL1	17149	intergenic	1.625	NA	5	15
rs2092592	1	23309980	A	G	0.1789	6.63112938031e-11	0.780257	rs10737469	4	LACTBL1	18148	intergenic	0.04	7	5	15
rs2092593	1	23310249	T	C	0.1789	6.63112938031e-11	0.780257	rs10737469	4	LACTBL1	18417	intergenic	10.36	5	5	15
rs6426779	1	23310485	C	T	0.492	9.74692098171e-08	0.638226	rs10917353	4	LACTBL1	18653	intergenic	3.863	3a	5	15		Yes
rs651448	1	23310961	A	G	0.1779	5.07134897973e-11	0.785811	rs10737469	4	LACTBL1	19129	intergenic	0.795	6	5	15
rs665259	1	23311802	G	A	0.1779	4.41436639121e-11	0.785811	rs10737469	4	LACTBL1	19970	intergenic	2.263	5	5	15
rs4655140	1	23311816	T	C	0.1789	2.12378957236e-10	0.780257	rs10737469	4	LACTBL1	19984	intergenic	1.42	5	5	15
rs4655141	1	23312025	T	C	0.1789	6.42685713294e-11	0.780257	rs10737469	4	LACTBL1	20193	intergenic	0.287	4	5	15
rs10799778	1	23313353	G	T	0.1789	6.42685713294e-11	0.780257	rs10737469	4	LACTBL1	21521	intergenic	1.813	6	5	15
rs10799780	1	23313598	T	C	0.1789	6.42685713294e-11	0.780257	rs10737469	4	LACTBL1	21766	intergenic	1.145	6	5	15
rs10799781	1	23313831	T	C	0.2187	1.56655708469e-12	1	rs10799781	4	LACTBL1	21999	intergenic	0.113	7	5	15
rs10799782	1	23313923	A	T	0.1789	3.48486140311e-11	0.780257	rs10737469	4	LACTBL1	22091	intergenic	2.563	6	5	15
rs6664748	1	23314834	T	C	0.1789	6.42685713294e-11	0.780257	rs10737469	4	C1orf234	22492	intergenic	1.627	7	5	15
rs637163	1	23315131	C	A	0.1789	6.46879734638e-11	0.780257	rs10737469	4	C1orf234	22195	intergenic	9.351	7	5	15
rs6426780	1	23315180	T	C	0.1789	6.63112938031e-11	0.780257	rs10737469	4	C1orf234	22146	intergenic	0.108	7	5	15
rs479307	1	23316297	C	A	0.1779	4.62294103957e-11	0.785811	rs10737469	4	C1orf234	21029	intergenic	5.436	6	5	15
rs680357	1	23321966	T	G	0.1779	4.87399623904e-11	0.785811	rs10737469	4	C1orf234	15360	intergenic	0.474	NA	9	15
rs10753550	1	23322471	G	C	0.495	1.1026166028e-07	0.634231	rs10917353	4	C1orf234	14855	intergenic	0.574	5	9	15		Yes
rs649664	1	23324263	T	C	0.492	1.02029252832e-07	0.638226	rs10917353	4	C1orf234	13063	intergenic	0.806	NA	7	15		Yes
rs11589251	1	23324467	T	C	0.4901	5.20962437019e-08	0.641004	rs10917353	4	C1orf234	12859	intergenic	0.931	5	7	15		Yes
rs35919647	1	23326072	T	C	0.4901	5.20962437019e-08	0.641004	rs10917353	4	C1orf234	11254	intergenic	1.013	6	5	15		Yes
rs510844	1	23326903	A	G	0.1779	5.88609427909e-11	0.785811	rs10737469	4	C1orf234	10423	intergenic	1.599	5	5	15
rs491139	1	23330497	A	G	0.175	2.67403423032e-11	0.753944	rs10737469	4	C1orf234	6829	intergenic	3.739	NA	5	15
rs10799785	1	23331614	T	A	0.1759	5.33718482985e-11	0.748404	rs10737469	4	C1orf234	5712	intergenic	2.926	6	5	15
rs12081309	1	23331625	G	T	0.175	5.07531489119e-11	0.742225	rs10737469	4	C1orf234	5701	intergenic	2.779	6	5	15
rs674136	1	23332150	C	T	0.175	2.8759947539e-11	0.753944	rs10737469	4	C1orf234	5176	intergenic	3.959	7	5	15
rs587626	1	23332460	C	T	0.175	2.78518169215e-11	0.753944	rs10737469	4	C1orf234	4866	intergenic	3.826	3a	5	15
rs4655142	1	23333728	C	T	0.494	7.46769009458e-08	0.647406	rs10917353	4	C1orf234	3598	intergenic	3.502	5	5	15		Yes
rs603856	1	23333765	C	T	0.1759	3.47693969723e-11	0.748404	rs10737469	4	C1orf234	3561	intergenic	3.951	5	5	15
rs1097327	1	23334339	C	T	0.175	2.23582542194e-11	0.753944	rs10737469	4	C1orf234	2987	intergenic	2.447	NA	5	15
rs598785	1	23334785	G	C	0.175	2.69482467316e-11	0.753944	rs10737469	4	C1orf234	2541	intergenic	0.441	5	5	15
rs610346	1	23335083	T	C	0.174	2.77934445576e-11	0.747763	rs10737469	4	C1orf234	2243	intergenic	0.938	NA	5	15
rs562933	1	23337075	G	A	0.175	2.7179904532e-11	0.753944	rs10737469	4	C1orf234	251	downstream	2.433	NA	2	15
rs6650086	1	23338384	C	T	0.494	7.23930703664e-08	0.647406	rs10917353	4	C1orf234	0	intronic	8.288	1f	5	15		Yes
rs12135629	1	23338899	G	A	0.494	5.054828979e-08	0.647406	rs10917353	4	C1orf234	0	intronic	3.712	6	5	15		Yes
rs522802	1	23338984	A	G	0.1759	3.39107497115e-11	0.748404	rs10737469	4	C1orf234	0	intronic	7.369	NA	5	15
rs6675101	1	23341519	A	G	0.175	1.51212277635e-11	0.753944	rs10737469	4	C1orf234	0	intronic	6.615	7	5	15
rs12402485	1	23341821	T	C	0.1759	2.09529657378e-11	0.748404	rs10737469	4	C1orf234	0	intronic	1.461	7	5	15
rs10917344	1	23342193	G	C	0.4911	4.22960632845e-08	0.672131	rs10917353	4	C1orf234	0	intronic	14.6	5	5	15		Yes
rs681648	1	23342362	G	A	0.1759	1.80730283865e-11	0.748404	rs10737469	4	C1orf234	18	upstream	4.612	NA	5	15
rs6658132	1	23343256	G	C	0.1759	1.79481718504e-11	0.748404	rs10737469	4	C1orf234	912	upstream	1.222	7	5	15
rs561136	1	23345051	T	C	0.1571	3.6628099967e-09	0.641037	rs10737469	4	KDM1A	889	upstream	5.992	NA	1	15
rs1413974	1	23347125	T	C	0.4901	1.46246229447e-07	0.681902	rs10917353	4	KDM1A:RP1-184J9.2	00:00:00	ncRNA_intronic	7.167	3a	1	1		Yes
rs647551	1	23349128	C	T	0.174	1.395723463e-11	0.73608	rs10737469	4	KDM1A:RP1-184J9.2	00:00:00	ncRNA_intronic	0.119	6	5	5
rs12128178	1	23354814	T	C	0.4901	7.80185135317e-08	0.681902	rs10917353	4	KDM1A:RP1-184J9.2	00:00:00	ncRNA_intronic	0.79	6	5	5		Yes
rs10917345	1	23359600	G	A	0.174	1.68658118387e-11	0.73608	rs10737469	4	KDM1A:RP1-184J9.2	00:00:00	ncRNA_intronic	3.554	5	1	5
rs12117752	1	23360223	C	T	0.4901	7.66399407082e-08	0.681902	rs10917353	4	KDM1A:RP1-184J9.2	00:00:00	ncRNA_intronic	4.047	4	2	5		Yes
rs10799789	1	23360265	A	G	0.174	1.67856042786e-11	0.73608	rs10737469	4	KDM1A:RP1-184J9.2	00:00:00	ncRNA_intronic	2.415	4	2	5
rs671357	1	23363044	A	G	0.173	1.31189409301e-11	0.741617	rs10737469	4	KDM1A:RP1-184J9.2	00:00:00	ncRNA_intronic	12.77	5	5	5
rs4654834	1	23364919	C	T	0.492	7.94694280745e-08	0.678862	rs10917353	4	KDM1A:RP1-184J9.2	00:00:00	ncRNA_intronic	0.254	5	4	5		Yes
rs686663	1	23365184	G	A	0.173	1.23751188466e-11	0.741617	rs10737469	4	KDM1A:RP1-184J9.2	00:00:00	ncRNA_intronic	5.048	5	2	5				1.39295e+06	1.39295
rs1984576	1	23367138	G	A	0.493	7.52074667042e-08	0.676017	rs10917353	4	KDM1A:RP1-184J9.2	00:00:00	ncRNA_intronic	3.837	NA	4	5		Yes
rs10737471	1	23368462	G	A	0.174	1.82994502801e-11	0.73608	rs10737469	4	KDM1A:RP1-184J9.2	00:00:00	ncRNA_intronic	0.109	6	4	5
rs616501	1	23369508	C	A	0.173	1.28342633423e-11	0.741617	rs10737469	4	KDM1A:RP1-184J9.2	00:00:00	ncRNA_intronic	2.309	7	4	5				1549885	1.54988
rs587168	1	23371608	C	A	0.174	1.52992904372e-11	0.73608	rs10737469	4	KDM1A:RP1-184J9.2	00:00:00	ncRNA_intronic	1.66	7	4	5				1.52957e+06	1.52957
rs2294518	1	23372771	C	T	0.4901	6.64045465589e-08	0.681902	rs10917353	4	KDM1A:RP1-184J9.2	00:00:00	ncRNA_intronic	5.232	NA	4	5		Yes		91585	0.091585
rs649648	1	23374951	G	A	0.174	1.543222746e-11	0.73608	rs10737469	4	KDM1A:RP1-184J9.2	00:00:00	ncRNA_intronic	0.662	6	4	5				1421895	1.42189
rs10753552	1	23375108	T	C	0.174	2.16152106068e-11	0.73608	rs10737469	4	KDM1A:RP1-184J9.2	00:00:00	ncRNA_intronic	6.349	7	4	5				1367440	1.36744
rs559431	1	23378627	C	T	0.174	1.53497696083e-11	0.73608	rs10737469	4	KDM1A:RP1-184J9.2	00:00:00	ncRNA_intronic	1.106	NA	4	5				1396625	1.39663
rs579785	1	23380198	G	A	0.173	1.227276283e-11	0.741617	rs10737469	4	KDM1A:RP1-184J9.2	00:00:00	ncRNA_intronic	3.003	NA	4	4				1114010	1.11401
rs763310	1	23382729	G	A	0.173	1.227276283e-11	0.741617	rs10737469	4	KDM1A:RP1-184J9.2	00:00:00	ncRNA_intronic	4.552	5	4	5				1.07504e+06	1.07504
rs11806664	1	23383704	A	G	0.1759	1.90713928527e-11	0.748404	rs10737469	4	KDM1A:RP1-184J9.2	00:00:00	ncRNA_intronic	2.504	6	4	4				1328405	1.32841
rs2869044	1	23384537	T	C	0.1759	2.1640060842e-11	0.748404	rs10737469	4	KDM1A:RP1-184J9.2	00:00:00	ncRNA_intronic	6.32	NA	4	4				1356005	1.356
rs1984978	1	23384756	A	G	0.1759	1.94154066164e-11	0.748404	rs10737469	4	KDM1A:RP1-184J9.2	00:00:00	ncRNA_intronic	0.479	6	4	4
rs2007023	1	23384836	C	T	0.174	1.79652410818e-11	0.73608	rs10737469	4	KDM1A:RP1-184J9.2	00:00:00	ncRNA_intronic	5.5	7	4	4				1.38058e+06	1.38058
rs34092336	1	23388032	G	A	0.1461	2.57092126549e-06	0.604453	rs12567682	4	KDM1A:RP1-184J9.2	00:00:00	ncRNA_intronic	1.397	4	4	4		Yes		27268	0.027268
rs10753553	1	23390299	A	T	0.174	1.82545272565e-11	0.73608	rs10737469	4	KDM1A:RP1-184J9.2	00:00:00	ncRNA_intronic	1.976	7	4	4				1373555	1.37356
rs2294517	1	23390644	G	A	0.174	1.73337421629e-11	0.73608	rs10737469	4	KDM1A:RP1-184J9.2	00:00:00	ncRNA_intronic	3.894	NA	4	4				1.41137e+06	1.41137
rs2235549	1	23391775	T	G	0.174	1.85623693636e-11	0.73608	rs10737469	4	KDM1A:RP1-184J9.2	00:00:00	ncRNA_intronic	2.783	NA	4	4				1349745	1.34974
rs656053	1	23395955	C	A	0.173	1.19799109888e-11	0.741617	rs10737469	4	KDM1A:RP1-184J9.2	00:00:00	ncRNA_intronic	3.695	5	4	4				1459585	1.45958
rs721530	1	23396274	T	C	0.174	1.7623058892e-11	0.73608	rs10737469	4	KDM1A:RP1-184J9.2	00:00:00	ncRNA_intronic	2.169	5	4	4				1.48307e+06	1.48307
rs12409321	1	23398065	T	C	0.4891	1.2225447994e-07	0.677876	rs10917353	4	KDM1A:RP1-184J9.2	00:00:00	ncRNA_intronic	9.573	5	4	4		Yes		78267.2	0.0782672
rs967605	1	23399932	T	C	0.173	1.77194692059e-11	0.72997	rs10737469	4	KDM1A:RP1-184J9.2	00:00:00	ncRNA_intronic	7.107	NA	4	4				1258905	1.2589
rs1329282	1	23400972	C	T	0.172	1.47290962079e-11	0.735505	rs10737469	4	KDM1A:RP1-184J9.2	00:00:00	ncRNA_intronic	5.795	NA	4	5				1123530	1.12353
rs2869038	1	23402019	A	G	0.173	1.40423442227e-11	0.72997	rs10737469	4	KDM1A:RP1-184J9.2	00:00:00	ncRNA_intronic	0.08	NA	4	5				905515	0.905515
rs4655145	1	23404671	G	A	0.1571	8.13873919035e-09	0.642646	rs10737469	4	KDM1A:RP1-184J9.2	00:00:00	ncRNA_intronic	4.692	7	4	4				1000685	1.00069
rs2072945	1	23405794	C	A	0.1571	8.10975227335e-09	0.642646	rs10737469	4	KDM1A:RP1-184J9.2	00:00:00	ncRNA_intronic	9.226	NA	4	4				1.75239e+06	1.75239
rs2072944	1	23405872	T	C	0.3986	8.0212915149e-10	0.978701	rs10917353	4	KDM1A:RP1-184J9.2	00:00:00	ncRNA_intronic	8.435	NA	4	4		Yes		64761	0.064761
rs2235547	1	23406485	G	C	0.5	1.17846653588e-07	0.648433	rs10917353	4	KDM1A:RP1-184J9.2	00:00:00	ncRNA_intronic	6.758	7	4	4		Yes		1.2825e+06	1.2825
rs12751560	1	23407081	A	C	0.4821	4.97102492024e-07	0.647938	rs10917353	4	KDM1A:RP1-184J9.2	00:00:00	ncRNA_intronic	3.03	6	4	4		Yes		81251	0.081251
rs579098	1	23407097	G	A	0.1531	7.34033963917e-07	0.633103	rs10737469	4	KDM1A:RP1-184J9.2	00:00:00	ncRNA_intronic	2.681	NA	4	4				1.7965e+06	1.7965
rs2072943	1	23407712	C	G	0.173	6.1983804319e-12	0.72997	rs10737469	4	KDM1A:RP1-184J9.2	00:00:00	ncRNA_intronic	2.855	5	4	4
rs2235546	1	23409538	A	G	0.4891	6.23086393183e-08	0.677876	rs10917353	4	KDM1A:RP1-184J9.2	00:00:00	ncRNA_intronic	5.333	NA	4	4		Yes		75040.8	0.0750408
rs12139776	1	23410140	T	G	0.171	5.77637476185e-12	0.729428	rs10737469	4	KDM1A:RP1-184J9.2	00:00:00	ncRNA_intronic	1.229	6	4	4
rs505938	1	23410721	T	A	0.171	6.04800109229e-12	0.729428	rs10737469	4	RP1-184J9.2:LUZP1	00:00:00	ncRNA_intronic	2.165	3a	4	4				1.27301e+06	1.27301
rs506004	1	23410742	C	A	0.171	5.30933728984e-12	0.729428	rs10737469	4	RP1-184J9.2:LUZP1	00:00:00	ncRNA_intronic	6.023	4	4	4				1.25828e+06	1.25828
rs605775	1	23413027	C	T	0.172	5.22696734101e-12	0.735505	rs10737469	4	RP1-184J9.2:LUZP1	00:00:00	ncRNA_intronic	14.71	NA	4	4				1112900	1.1129
rs580878	1	23413458	G	T	0.173	6.77100316049e-12	0.72997	rs10737469	4	RP1-184J9.2:LUZP1	00:00:00	ncRNA_intronic	7.397	NA	4	4				1.09771e+06	1.09771
rs592611	1	23413707	C	T	0.173	6.70447204566e-12	0.72997	rs10737469	4	RP1-184J9.2:LUZP1	00:00:00	ncRNA_intronic	0.473	NA	4	4				1005495	1.0055
rs683893	1	23415102	C	T	0.173	6.81704310581e-12	0.72997	rs10737469	4	LUZP1	0	UTR3	8.306	6	4	4				1197445	1.19745
rs6667643	1	23416322	T	C	0.171	4.87443736198e-12	0.719177	rs10799781	4	LUZP1	0	intronic	0.28	7	4	4
rs10799790	1	23418153	T	C	0.173	1.79228451066e-12	0.741617	rs10737469	4	LUZP1	0	exonic	15.56	5	4	4				1.0788e+06	1.0788
rs477717	1	23419261	A	G	0.172	3.65922717438e-12	0.723894	rs10737469	4	LUZP1	0	exonic	14.05	NA	4	4
rs3765407	1	23419374	T	G	0.172	4.00787089976e-12	0.723894	rs10737469	4	LUZP1	0	exonic	22.7	NA	4	4				1.09655e+06	1.09655
rs477830	1	23419383	T	C	0.172	4.72390834044e-12	0.723894	rs10737469	4	LUZP1	0	exonic	13.81	5	4	4				1030920	1.03092
rs1983965	1	23419855	C	T	0.172	2.99366200296e-12	0.723894	rs10737469	4	LUZP1	0	exonic	0.456	NA	4	4				1.04754e+06	1.04754
rs614612	1	23422692	C	T	0.172	4.16772979279e-12	0.723894	rs10737469	4	LUZP1	0	intronic	4.488	NA	4	5				1.08473e+06	1.08473
rs10799791	1	23423374	A	G	0.172	3.75657677187e-12	0.723894	rs10737469	4	LUZP1	0	intronic	0.993	6	4	5				978092	0.978093
rs489644	1	23425939	C	A	0.172	3.19458454555e-12	0.723894	rs10737469	4	LUZP1	0	intronic	0.408	NA	5	5				1.32326e+06	1.32326
rs10799792	1	23446441	T	G	0.3996	4.07483954636e-10	0.991476	rs10917353	4	LUZP1	0	intronic	3.763	3a	2	7		Yes
rs35985003	1	23473482	C	T	0.1451	3.62712511433e-06	0.601249	rs12567682	4	LUZP1	0	intronic	6.468	7	4	5		Yes		27852.5	0.0278525
rs10917353	1	23503176	A	C	0.4016	3.03800756844e-10	1	rs10917353	4	LUZP1	0	intronic	7.516	5	5	5		Yes		58720.5	0.0587205
rs61777102	1	23543352	C	T	0.4384	1.8178711702e-09	0.787338	rs10917353	4	HTR1D	22129	intergenic	8.572	4	1	13		Yes
rs9662343	1	23574051	C	G	0.2734	0.000174885780641	0.638142	rs12035420	4	RP5-1057J7.1	2333	intergenic	2.005	7	5	15				983775	0.983775
rs12748915	1	23574677	G	A	0.1392	2.43375510556e-05	0.634015	rs12567682	4	RP5-1057J7.1	2959	intergenic	2.707	6	5	15		Yes		27179.8	0.0271797
rs9658947	1	23582510	T	G	0.2545	9.17870838987e-07	0.912593	rs12035420	4	RP5-1057J7.1	10792	intergenic	0.1	6	5	15
rs12565271	1	23589214	G	A	0.2704	1.00522897875e-08	0.994725	rs12035420	4	RP5-1057J7.1	17496	intergenic	3.357	5	5	15				61466.2	0.0614663
rs12035420	1	23597150	A	G	0.2694	5.88665047402e-09	1	rs12035420	4	RP5-1057J7.6	10651	intergenic	0.145	7	5	15
rs607747	1	23600610	G	A	0.2922	0.000356692578361	0.621415	rs12035420	4	RP5-1057J7.6	7191	intergenic	2.842	7	5	15				1053125	1.05313
rs12043534	1	23613344	C	T	0.2694	1.23377639684e-08	0.844471	rs12035420	4	RP5-1057J7.6	98	upstream	6.966	6	4	5				640160	0.64016
rs12567682	1	23618706	T	C	0.1779	2.41478995446e-08	1	rs12567682	4	RP5-1057J7.6	5460	intergenic	8.524	6	4	5		Yes		27677.8	0.0276778
rs10753554	1	23619009	C	T	0.2704	1.51790882588e-08	0.84085	rs12035420	4	RP5-1057J7.6	5763	intergenic	0.485	7	4	5				63783	0.063783
rs3765941	1	23639549	T	C	0.2734	4.87176749745e-08	0.8385	rs12035420	4	HNRNPR	0	intronic	0.569	NA	4	4				89403.2	0.0894033
rs11586100	1	23664511	G	T	0.2724	5.68673659254e-08	0.841953	rs12035420	4	HNRNPR	0	intronic	3.46	3a	4	4				82647.8	0.0826478
rs2103910	1	23667741	A	G	0.2724	5.94729028087e-08	0.841953	rs12035420	4	HNRNPR	0	intronic	6.484	4	1	2				65214.8	0.0652148
rs2103911	1	23667751	C	A	0.2724	5.29101367559e-08	0.841953	rs12035420	4	HNRNPR	0	intronic	5.723	5	1	2				70373.5	0.0703735
rs2849028	1	23688933	G	A	0.2744	2.0281888618e-08	0.748722	rs12035420	4	ZNF436	0	exonic	10.69	NA	4	8				611325	0.611325
rs2849026	1	23691613	A	G	0.2753	1.5326982157e-08	0.744329	rs12035420	4	ZNF436	0	intronic	0.647	NA	4	5				72533.8	0.0725337
rs10917373	1	23691745	T	C	0.2694	3.49002407611e-08	0.741504	rs12035420	4	ZNF436	0	intronic	0.612	NA	4	5
rs4525087	1	23692229	C	A	0.2694	3.47437384309e-08	0.741504	rs12035420	4	ZNF436	0	intronic	0.035	6	4	5
rs2849025	1	23693422	C	T	0.2694	4.34252975449e-08	0.741504	rs12035420	4	ZNF436	0	intronic	8.144	NA	1	5				70700	0.0707
rs2144734	1	23699168	T	C	0.2724	2.17937647468e-08	0.757584	rs12035420	4	C1orf213	835	downstream	8.539	NA	4	5				70418.5	0.0704185
rs2749153	1	23699340	A	G	0.2724	2.54802090323e-08	0.757584	rs12035420	4	C1orf213	1007	intergenic	6.806	NA	4	5				70336.5	0.0703365
rs10799794	1	23701118	A	C	0.2753	3.34105954789e-08	0.744329	rs12035420	4	C1orf213	2785	intergenic	9.429	7	1	5
rs10753555	1	23703118	C	G	0.2684	6.48671403491e-08	0.726837	rs12035420	4	RP5-1057J7.7	1754	intergenic	0.057	7	5	5
rs349445	1	42274619	T	A	0.2167	6.68458846585e-08	0.677472	rs531709100	5	HIVEP3	0	intronic	3.171	3a	5	15
rs349442	1	42279512	C	T	0.2177	4.77647274678e-08	0.67308	rs531709100	5	HIVEP3	0	intronic	8.364	NA	2	15				1.88364e+06	1.88364
rs401869	1	42281302	C	A	0.2406	3.79177190888e-07	0.62661	rs531709100	5	HIVEP3	0	intronic	0.314	NA	5	15				1.40942e+06	1.40942
rs393441	1	42281873	A	T	0.2217	8.76770955312e-08	0.6897	rs531709100	5	HIVEP3	0	intronic	4.704	5	5	15				1.32092e+06	1.32092
rs2492603	1	42285999	C	T	0.2217	3.52073381769e-08	0.6897	rs531709100	5	HIVEP3	0	intronic	2.747	NA	5	15				1231095	1.2311
rs72671236	1	42288685	C	T	0.1849	3.66078795633e-09	0.86774	rs531709100	5	HIVEP3	0	intronic	2.258	5	5	15				34849.8	0.0348497
rs587790	1	42289650	A	G	0.2217	3.22925517316e-08	0.6897	rs531709100	5	HIVEP3	0	intronic	17.57	4	2	15				1304400	1.3044
rs438876	1	42290850	G	C	0.2217	4.81287410527e-08	0.6897	rs531709100	5	HIVEP3	0	intronic	0.904	5	5	15				1.2728e+06	1.2728
rs72671240	1	42291983	A	G	0.1869	9.1062965176e-09	0.868103	rs531709100	5	HIVEP3	0	intronic	4.893	5	4	15				29470	0.02947
rs349422	1	42294806	C	T	0.2028	2.39505427355e-08	0.816576	rs531709100	5	HIVEP3	0	intronic	3.051	NA	5	15				1497485	1.49748
rs349421	1	42294837	G	T	0.1829	5.51173636598e-09	0.91896	rs531709100	5	HIVEP3	0	intronic	0.171	NA	5	15				1486900	1.4869
rs72671245	1	42296663	G	A	0.1819	7.312271223e-09	0.911942	rs531709100	5	HIVEP3	0	intronic	5.748	5	5	15				45066.8	0.0450668
rs349424	1	42297374	T	C	0.1829	1.17902623695e-08	0.91896	rs531709100	5	HIVEP3	0	intronic	1.51	5	5	15
rs972352	1	42297604	A	C	0.1819	1.28135933705e-08	0.911942	rs531709100	5	HIVEP3	0	intronic	1.511	7	4	15				47432.5	0.0474325
rs72671249	1	42298495	C	A	0.1819	7.80456613917e-09	0.911942	rs531709100	5	HIVEP3	0	intronic	7.864	5	4	15				44187.5	0.0441875
rs681511	1	42301301	C	G	0.2038	5.41443436293e-08	0.824648	rs531709100	5	HIVEP3	0	intronic	1.151	5	4	15				1083350	1.08335
rs670171	1	42302135	G	A	0.2048	6.5651482519e-08	0.832748	rs531709100	5	HIVEP3	0	intronic	1.726	NA	4	15				1049600	1.0496
rs672452	1	42302650	T	A	0.2048	8.88300026838e-08	0.81933	rs531709100	5	HIVEP3	0	intronic	3.779	5	4	15				1055610	1.05561
rs67730850	1	42305356	A	G	0.1879	8.07015231716e-09	0.927657	rs531709100	5	HIVEP3	0	intronic	1.28	6	4	15				997280	0.99728
rs78199000	1	42306687	G	A	0.1203	0.000362810206884	0.61322	rs531709100	5	HIVEP3	0	intronic	16.73	2b	4	15				26305.2	0.0263052
rs72671257	1	42309401	C	A	0.1819	3.21711746019e-09	0.993216	rs531709100	5	HIVEP3	0	intronic	11.34	4	4	15				55668.2	0.0556683
rs72671259	1	42310794	T	G	0.1819	1.5433974812e-09	0.993216	rs531709100	5	HIVEP3	0	intronic	0.735	6	4	15				49239.2	0.0492392
rs56312413	1	42315680	C	T	0.1819	1.33626941966e-09	0.993216	rs531709100	5	HIVEP3	0	intronic	0.68	7	5	15				50917.2	0.0509172
rs509814	1	42315945	C	T	0.1859	2.84108516649e-09	0.98005	rs531709100	5	HIVEP3	0	intronic	0.891	2b	5	15				952465	0.952465
rs531299	1	42318677	C	A	0.1859	2.7939710684e-09	0.98005	rs531709100	5	HIVEP3	0	intronic	2.392	NA	5	15				880788	0.880787
rs67429309	1	42318930	A	G	0.1829	1.91658138183e-09	1	rs531709100	5	HIVEP3	0	intronic	0.18	5	5	15				786468	0.786467
rs66978463	1	42319651	T	C	0.1829	2.32744056885e-09	1	rs531709100	5	HIVEP3	0	intronic	1.534	3a	5	15				787425	0.787425
rs531709100	1	42320649	T	G	0.1829	8.25747702559e-10	1	rs531709100	5	HIVEP3	0	intronic	2.886	NA	5	15
rs6662131	1	42321335	A	G	0.1849	3.86747785222e-09	0.986654	rs531709100	5	HIVEP3	0	intronic	1.061	5	5	15				751958	0.751957
rs997385	1	42322052	G	T	0.1819	3.30466054147e-09	0.993216	rs531709100	5	HIVEP3	0	intronic	17.78	5	2	15				726938	0.726938
rs1890084	1	42322937	C	T	0.1829	3.30707438276e-09	1	rs531709100	5	HIVEP3	0	intronic	15.93	NA	2	15				781145	0.781145
rs7540176	1	42323153	C	T	0.1819	2.45667385417e-09	0.993216	rs531709100	5	HIVEP3	0	intronic	5.691	5	4	15				32673.2	0.0326733
rs59690774	1	42323686	C	T	0.1829	3.33178394299e-09	1	rs531709100	5	HIVEP3	0	intronic	0.161	6	4	15				754590	0.75459
rs2365563	1	42324119	A	G	0.1849	3.83316240285e-09	0.986654	rs531709100	5	HIVEP3	0	intronic	1.222	NA	4	15				778055	0.778055
rs10493096	1	42325122	C	A	0.1829	1.89176512002e-09	1	rs531709100	5	HIVEP3	0	intronic	2.499	NA	4	15				763212	0.763212
rs56336990	1	42325571	G	T	0.1829	2.27771978873e-09	1	rs531709100	5	HIVEP3	0	intronic	11.58	2b	4	15				814775	0.814775
rs72671262	1	42326566	C	T	0.1819	1.6075712044e-09	0.993216	rs531709100	5	HIVEP3	0	intronic	0.643	4	4	5				37941.5	0.0379415
rs72671263	1	42327671	G	A	0.1829	1.2806696106e-09	1	rs531709100	5	HIVEP3	0	intronic	2.815	2b	2	7				696352	0.696353
rs17374404	1	42331409	T	C	0.1849	5.70185443523e-09	0.959981	rs531709100	5	HIVEP3	0	intronic	2.092	6	5	5				43066.8	0.0430668
rs783434	1	42333858	T	G	0.1859	2.68421258883e-09	0.967111	rs531709100	5	HIVEP3	0	intronic	0.676	NA	2	15
rs783433	1	42335259	A	C	0.1849	5.97161304962e-09	0.959981	rs531709100	5	HIVEP3	0	intronic	3.088	NA	5	15				1324290	1.32429
rs783432	1	42335347	A	C	0.1859	8.02754753445e-09	0.967111	rs531709100	5	HIVEP3	0	intronic	3.047	NA	5	15				1.10804e+06	1.10804
rs783431	1	42335398	A	G	0.1859	8.02754753445e-09	0.967111	rs531709100	5	HIVEP3	0	intronic	3.453	NA	5	15				1.12824e+06	1.12824
rs783430	1	42336206	C	G	0.2058	3.24100134105e-08	0.85581	rs531709100	5	HIVEP3	0	intronic	1.377	4	5	15				1144650	1.14465
rs783429	1	42336681	A	G	0.1859	8.15779920242e-09	0.967111	rs531709100	5	HIVEP3	0	intronic	0.419	NA	5	15				1187300	1.1873
rs783428	1	42336739	C	T	0.2038	2.31604182081e-08	0.864949	rs531709100	5	HIVEP3	0	intronic	0.167	NA	5	15				1.27156e+06	1.27156
rs710229	1	42337248	G	T	0.1849	4.18716390377e-09	0.959644	rs531709100	5	HIVEP3	0	intronic	3.258	7	5	15				781990	0.78199
rs783427	1	42337601	C	T	0.2038	2.63704254019e-08	0.864949	rs531709100	5	HIVEP3	0	intronic	2.088	NA	5	15				1081580	1.08158
rs783426	1	42337616	T	C	0.1829	4.18716390377e-09	0.972918	rs531709100	5	HIVEP3	0	intronic	2.946	NA	5	15				1.33209e+06	1.33209
rs783425	1	42338670	T	C	0.1839	4.47789763506e-09	0.97988	rs531709100	5	HIVEP3	0	intronic	0.997	NA	5	15				959912	0.959912
rs783424	1	42338724	T	C	0.1839	4.47789763506e-09	0.97988	rs531709100	5	HIVEP3	0	intronic	4.056	NA	5	15				953258	0.953257
rs755739	1	42339685	G	T	0.1829	4.18716390377e-09	0.972918	rs531709100	5	HIVEP3	0	intronic	5.649	NA	2	15				1422210	1.42221
rs942815	1	42339823	C	T	0.1839	4.77709380223e-09	0.97988	rs531709100	5	HIVEP3	0	intronic	0.308	3a	2	15				1.21308e+06	1.21308
rs945814	1	42340158	C	T	0.1839	6.13289393374e-09	0.97988	rs531709100	5	HIVEP3	0	intronic	1.707	NA	2	15				1251390	1.25139
rs2786483	1	42340177	A	G	0.1839	7.73812090558e-09	0.97988	rs531709100	5	HIVEP3	0	intronic	2.189	NA	2	15				1252570	1.25257
rs2764836	1	42340381	G	A	0.1839	5.23248593477e-09	0.97988	rs531709100	5	HIVEP3	0	intronic	9.005	3a	2	15				1.12946e+06	1.12946
rs2786482	1	42340875	G	A	0.1839	5.71126864016e-09	0.979686	rs531709100	5	HIVEP3	0	intronic	2.677	NA	2	7				1.21543e+06	1.21543
rs942816	1	42341038	C	A	0.1839	6.02394256178e-09	0.979686	rs531709100	5	HIVEP3	0	intronic	2.114	4	2	7				1260685	1.26069
rs2786481	1	42341665	G	T	0.1839	4.74494626053e-09	0.96625	rs531709100	5	HIVEP3	0	intronic	5.022	NA	2	5
rs2764831	1	42343028	G	A	0.1849	4.10189978379e-09	0.973272	rs531709100	5	HIVEP3	0	intronic	2.986	4	2	15				1.39284e+06	1.39284
rs2182172	1	42343253	C	T	0.1809	3.11620252706e-08	0.945869	rs531709100	5	HIVEP3	0	intronic	4.917	7	5	15				1520445	1.52045
rs811958	1	42345666	A	G	0.1839	5.06777284396e-08	0.940112	rs531709100	5	HIVEP3	0	intronic	0.131	6	5	15
rs796725	1	42345812	A	C	0.1889	2.52851530454e-07	0.909292	rs531709100	5	HIVEP3	0	intronic	2.513	7	2	15
rs783630	1	42346389	G	A	0.1829	4.85364177595e-08	0.932992	rs531709100	5	HIVEP3	0	intronic	7.796	5	2	15
rs783631	1	42346620	A	C	0.1839	4.77410704691e-08	0.940112	rs531709100	5	HIVEP3	0	intronic	5.881	6	2	15
rs702226	1	42347962	A	T	0.1819	2.89765781603e-09	0.952558	rs531709100	5	HIVEP3	0	intronic	5.583	4	2	15
rs783632	1	42348668	G	C	0.1839	2.60474403574e-09	0.96625	rs531709100	5	HIVEP3	0	intronic	0.476	6	2	15
rs783633	1	42350172	A	C	0.1859	4.19228387e-09	0.953491	rs531709100	5	HIVEP3	0	intronic	1.665	4	5	15
rs2985845	1	42350394	G	C	0.1869	7.11665852988e-09	0.960676	rs531709100	5	HIVEP3	0	intronic	0.285	5	5	15
rs2993119	1	42350417	A	G	0.1869	1.20483144723e-08	0.960676	rs531709100	5	HIVEP3	0	intronic	2.686	5	5	15
rs6664790	1	42351405	C	T	0.1799	1.07608226195e-07	0.939218	rs531709100	5	HIVEP3	0	intronic	0.674	6	5	15
rs6662136	1	42351435	C	A	0.1799	2.67466715516e-07	0.939218	rs531709100	5	HIVEP3	0	intronic	1.896	6	5	15
rs7545034	1	47659445	C	T	0.4702	0.00177831578157	0.690907	rs7664	6	PDZK1IP1	2728	intergenic	6.49	7	5	14			Yes	485502	0.485503
rs4926719	1	47661868	C	G	0.4761	0.00145614060159	0.691327	rs7664	6	PDZK1IP1	5151	intergenic	0.859	7	5	14			Yes	878155	0.878155
rs2821083	1	47667857	G	A	0.2863	0.000463611592791	0.630827	rs7664	6	PDZK1IP1	11140	intergenic	0.49	7	5	14			Yes	1.19281e+06	1.19281
rs61782661	1	47668936	T	C	0.1352	8.23252896163e-07	0.786706	rs61784776	6	PDZK1IP1	12219	intergenic	8.356	7	5	14		Yes	Yes	22739.6	0.0227396
rs12144626	1	47670525	C	T	0.4016	6.59858122907e-08	0.936387	rs7664	6	TAL1	11436	intergenic	2.941	7	5	14			Yes	1418235	1.41823
rs4134058	1	47670911	C	T	0.4404	3.23590738532e-07	0.81105	rs7664	6	TAL1	11050	intergenic	13.58	NA	5	14			Yes	379745	0.379745
rs2821084	1	47671240	T	A	0.2932	0.000469324052206	0.619262	rs7664	6	TAL1	10721	intergenic	0.031	5	5	14			Yes	1.03501e+06	1.03501
rs12145836	1	47672289	T	A	0.4414	4.39156179903e-07	0.80875	rs7664	6	TAL1	9672	intergenic	8.276	6	5	14			Yes	41710	0.04171
rs4926521	1	47674769	A	G	0.4404	2.63003621793e-07	0.81105	rs7664	6	TAL1	7192	intergenic	0.744	5	5	14			Yes	399855	0.399855
rs743270	1	47675536	C	G	0.4404	2.29212120242e-07	0.81105	rs7664	6	TAL1	6425	intergenic	2.364	4	5	14			Yes
rs741959	1	47676233	G	A	0.4016	3.31078012342e-08	0.936387	rs7664	6	TAL1	5728	intergenic	5.113	NA	2	14			Yes	1.23325e+06	1.23325
rs10890471	1	47676525	A	C	0.4404	2.53102714546e-07	0.81105	rs7664	6	TAL1	5436	intergenic	1.041	4	2	14			Yes	45530	0.04553
rs10789504	1	47676531	A	T	0.4016	3.11043749132e-08	0.936387	rs7664	6	TAL1	5430	intergenic	2.425	3a	2	14			Yes	1238865	1.23887
rs6658125	1	47677015	T	C	0.4404	2.80284190709e-07	0.81105	rs7664	6	TAL1	4946	intergenic	5.713	6	2	14			Yes	46614	0.046614
rs1543502	1	47677089	T	C	0.4016	3.05925086282e-08	0.936387	rs7664	6	TAL1	4872	intergenic	2.558	NA	2	14			Yes	1315365	1.31536
rs1419051	1	47677112	C	T	0.2932	0.000452445615975	0.619262	rs7664	6	TAL1	4849	intergenic	5.339	NA	2	14			Yes	873860	0.87386
rs6669341	1	47678458	G	A	0.4016	2.4414590971e-08	0.936387	rs7664	6	TAL1	3503	intergenic	2.945	5	5	14			Yes	1261525	1.26153
rs4926524	1	47679258	T	C	0.4394	2.70991935775e-07	0.807072	rs7664	6	TAL1	2703	intergenic	2.03	4	2	14			Yes	878425	0.878425
rs4926725	1	47679366	T	A	0.4394	2.43937048149e-07	0.807072	rs7664	6	TAL1	2595	intergenic	0.554	3a	2	14			Yes	881815	0.881815
rs4926726	1	47679486	A	G	0.4404	3.07994120269e-07	0.81105	rs7664	6	TAL1	2475	intergenic	4.219	5	2	14			Yes	632928	0.632927
rs6692253	1	47680527	A	G	0.4423	1.80070538239e-07	0.812754	rs7664	6	TAL1	1434	intergenic	3.136	5	5	14			Yes	52534	0.052534
rs11211479	1	47680978	C	T	0.4414	1.34929266782e-07	0.815066	rs7664	6	TAL1	983	downstream	2.871	7	5	14			Yes	46798	0.046798
rs6695898	1	47681761	A	G	0.4364	1.17791216803e-07	0.830425	rs7664	6	TAL1	200	downstream	0.384	4	2	14			Yes	49391	0.049391
rs7664	1	47682017	G	T	0.3897	1.28615840838e-08	1	rs7664	6	TAL1	0	UTR3	13.24	NA	2	14			Yes	1.21874e+06	1.21874
rs977747	1	47684677	G	T	0.3946	2.34923395173e-08	0.971499	rs7664	6	TAL1	0	UTR3	0.639	NA	4	14			Yes	1153280	1.15328
rs2249636	1	47686533	A	C	0.2932	0.000324695333628	0.626158	rs7664	6	TAL1	0	intronic	3.384	NA	4	14			Yes	1.04754e+06	1.04754
rs34087210	1	47689842	G	C	0.3966	2.80772960408e-08	0.963625	rs7664	6	TAL1	0	intronic	4.007	4	2	13			Yes	624130	0.62413
rs2984618	1	47690438	G	T	0.3946	1.54157482208e-08	0.971618	rs7664	6	TAL1	0	intronic	5.841	NA	2	13			Yes	1.13053e+06	1.13053
rs61782665	1	47692035	G	A	0.3907	2.41576820313e-08	0.987663	rs7664	6	TAL1:RP1-18D14.7	00:00:00	ncRNA_intronic	10.63	3a	1	13			Yes	799520	0.79952
rs11211480	1	47693220	G	A	0.4274	2.08507654037e-07	0.857363	rs7664	6	TAL1:RP1-18D14.7	00:00:00	ncRNA_exonic	8.328	1f	2	13			Yes	52348	0.052348
rs2250495	1	47693377	T	C	0.2893	0.000570442949733	0.630883	rs7664	6	TAL1:RP1-18D14.7	00:00:00	ncRNA_exonic	9.425	NA	2	13			Yes	806240	0.80624
rs7525145	1	47693814	T	G	0.3907	3.09361918382e-08	0.987663	rs7664	6	TAL1:RP1-18D14.7	00:00:00	ncRNA_exonic	6.74	4	2	13			Yes	800098	0.800098
rs7534271	1	47693981	G	C	0.3907	3.20962873219e-08	0.987663	rs7664	6	TAL1:RP1-18D14.7	00:00:00	ncRNA_exonic	7.668	1f	2	13			Yes	909060	0.90906
rs11211481	1	47694167	G	A	0.3907	3.91249475577e-08	0.987663	rs7664	6	TAL1:RP1-18D14.7	00:00:00	ncRNA_exonic	7.283	1f	2	13			Yes	44198.5	0.0441985
rs12141363	1	47696581	A	C	0.3926	2.82832023212e-08	0.979502	rs7664	6	TAL1	0	intronic	14.66	4	1	13			Yes	745980	0.74598
rs6700838	1	47700027	T	C	0.3936	1.80280797447e-08	0.975528	rs7664	6	TAL1	2134	intergenic	3.921	5	5	13			Yes	685552	0.685553
rs1015890	1	47702229	A	G	0.3946	2.76108787159e-08	0.971618	rs7664	6	TAL1	4336	intergenic	1.315	NA	5	14			Yes	683258	0.683257
rs2008713	1	47702368	C	T	0.3956	2.77857704126e-08	0.96777	rs7664	6	TAL1	4475	intergenic	4.815	NA	5	14			Yes	42536.5	0.0425365
rs12083555	1	47703400	T	G	0.3559	0.000164679062665	0.812497	rs7664	6	TAL1	5507	intergenic	6.231	4	2	14			Yes	1176655	1.17666
rs6701381	1	47704240	G	A	0.3946	1.54413929176e-08	0.971618	rs7664	6	TAL1	6347	intergenic	3.176	4	5	14			Yes
rs11211482	1	47704674	T	A	0.3549	0.000196781993584	0.816194	rs7664	6	TAL1	6781	intergenic	2.735	5	2	14			Yes
rs9436225	1	47705727	C	T	0.2982	0.000334589849294	0.642066	rs7664	6	TAL1	7834	intergenic	0.448	5	5	14			Yes
rs12057184	1	47706240	T	C	0.3946	1.83164055253e-08	0.971618	rs7664	6	TAL1	8347	intergenic	0.799	7	5	14			Yes	742802	0.742803
rs1810659	1	47706731	A	G	0.3569	0.000787048089267	0.808123	rs7664	6	TAL1	8838	intergenic	0.109	NA	5	14			Yes
rs1810658	1	47706733	T	C	0.3559	0.000300255568226	0.812497	rs7664	6	TAL1	8840	intergenic	0.104	NA	5	14			Yes
rs911910	1	47706970	A	G	0.3956	3.18062713629e-08	0.96777	rs7664	6	STIL	8840	intergenic	10.07	NA	5	14			Yes	755342	0.755343
rs12407157	1	47707027	T	G	0.3956	2.59282980406e-08	0.96777	rs7664	6	STIL	8783	intergenic	0.958	5	2	14			Yes	690818	0.690817
rs10890472	1	47708112	T	G	0.3748	1.482452998e-07	0.876626	rs7664	6	STIL	7698	intergenic	1.211	6	5	14			Yes	821170	0.82117
rs2758737	1	47712057	T	C	0.4563	9.77722986922e-08	0.738184	rs6662814	6	STIL	3753	intergenic	0.276	NA	5	14	Yes	Yes	Yes	82393.8	0.0823938
rs2758736	1	47712950	T	C	0.4563	7.09948439954e-08	0.738184	rs6662814	6	STIL	2860	intergenic	0.477	NA	5	14	Yes	Yes	Yes	762430	0.76243
rs12730819	1	47713319	G	A	0.4791	6.50213934758e-08	0.683359	rs6662814	6	STIL	2491	intergenic	0.053	7	5	15	Yes	Yes	Yes	84159.5	0.0841595
rs2758735	1	47717189	G	A	0.4573	7.36044467044e-08	0.734503	rs6662814	6	STIL	0	exonic	2.645	NA	4	15	Yes	Yes	Yes	85494.8	0.0854947
rs1028647	1	47718318	G	A	0.4573	7.36044467044e-08	0.734503	rs6662814	6	STIL	0	intronic	9.071	NA	4	5	Yes	Yes	Yes	648355	0.648355
rs1028646	1	47718358	A	G	0.4573	7.36044467044e-08	0.734503	rs6662814	6	STIL	0	intronic	4.695	NA	4	5	Yes	Yes	Yes	618242	0.618243
rs35774681	1	47720634	G	C	0.4791	7.45205943435e-08	0.683359	rs6662814	6	STIL	0	intronic	2.139	6	4	5	Yes	Yes	Yes	82881.8	0.0828818
rs2494247	1	47721136	T	C	0.4573	9.1736706718e-08	0.734503	rs6662814	6	STIL	0	intronic	13.11	7	4	5	Yes	Yes	Yes	667592	0.667593
rs2821087	1	47721856	C	T	0.4563	9.1736706718e-08	0.737238	rs6662814	6	STIL	0	intronic	3.475	5	4	5	Yes	Yes	Yes	625238	0.625238
rs2821088	1	47724179	T	A	0.4563	9.17441808074e-08	0.737238	rs6662814	6	STIL	0	intronic	15.08	5	4	5	Yes	Yes	Yes	667592	0.667593
rs2821090	1	47724533	T	C	0.4563	9.17441808074e-08	0.737238	rs6662814	6	STIL	0	intronic	3.842	7	4	5	Yes	Yes	Yes	71796	0.071796
rs1967758	1	47727435	T	A	0.4622	3.87489868355e-08	0.719279	rs6662814	6	STIL	0	intronic	0.002	6	4	5	Yes	Yes	Yes
rs2821093	1	47729885	C	T	0.4622	3.63372009432e-08	0.719279	rs6662814	6	STIL	0	intronic	5.864	5	4	5	Yes	Yes	Yes
rs2742081	1	47731676	G	A	0.4612	3.48010352775e-08	0.716531	rs6662814	6	STIL	0	intronic	2.248	NA	4	5	Yes	Yes	Yes	555228	0.555227
rs2821094	1	47733451	G	A	0.4622	3.64692020304e-08	0.719279	rs6662814	6	STIL	0	intronic	3.325	7	4	5	Yes	Yes	Yes	843380	0.84338
rs9436749	1	47734148	C	T	0.4563	8.85194789668e-08	0.737238	rs6662814	6	STIL	0	intronic	3.023	7	4	5	Yes	Yes	Yes	85494.8	0.0854947
rs2742104	1	47735280	C	T	0.4563	8.85194789668e-08	0.737238	rs6662814	6	STIL	0	intronic	0.415	NA	4	5	Yes	Yes	Yes	867105	0.867105
rs61782706	1	47740873	G	A	0.4781	8.85286845069e-08	0.685597	rs6662814	6	STIL	0	intronic	0.594	6	4	5	Yes	Yes	Yes	68342	0.068342
rs12732410	1	47741921	G	A	0.4781	8.85286845069e-08	0.685597	rs6662814	6	STIL	0	intronic	2.044	7	4	5	Yes	Yes	Yes	105393	0.105393
rs2472725	1	47741979	T	G	0.4622	3.82767502209e-08	0.719279	rs6662814	6	STIL	0	intronic	8.782	NA	4	5	Yes	Yes	Yes	1148590	1.14859
rs2821096	1	47742726	T	C	0.4622	4.03793773072e-08	0.719279	rs6662814	6	STIL	0	intronic	14.47	NA	4	5	Yes	Yes	Yes	1.03556e+06	1.03556
rs61782708	1	47743152	C	T	0.1412	2.25495310852e-11	0.878516	rs61784776	6	STIL	0	intronic	0.791	5	4	5		Yes	Yes	24043.6	0.0240436
rs6588196	1	47743490	C	T	0.3648	1.11017498622e-11	1	rs6588196	6	STIL	0	intronic	1.811	1f	4	5	Yes	Yes	Yes	40988	0.040988
rs10157883	1	47744213	G	A	0.4563	7.31462284459e-08	0.737238	rs6662814	6	STIL	0	intronic	12.23	7	4	5	Yes	Yes	Yes	819305	0.819305
rs3122619	1	47747445	G	A	0.4563	9.88518349845e-08	0.737238	rs6662814	6	STIL	0	intronic	4.902	6	4	5	Yes	Yes	Yes	1.40571e+06	1.40571
rs3125633	1	47749401	T	C	0.4622	4.43820565008e-08	0.719279	rs6662814	6	STIL	0	intronic	5.082	6	4	5	Yes	Yes	Yes	1.47128e+06	1.47128
rs3125638	1	47751815	A	G	0.4563	9.88518349845e-08	0.737238	rs6662814	6	STIL	0	intronic	2.771	7	4	5	Yes	Yes	Yes	1.5146e+06	1.5146
rs3125641	1	47752507	C	T	0.4563	9.81330474226e-08	0.737238	rs6662814	6	STIL	0	intronic	2.198	7	4	5	Yes	Yes	Yes
rs149648316	1	47752635	T	C	0.1402	2.39833429016e-11	0.856411	rs61784776	6	STIL	0	intronic	4.095	6	4	5		Yes	Yes	23233.3	0.0232333
rs12125261	1	47753405	G	A	0.4781	1.06781350611e-07	0.685597	rs6662814	6	STIL	0	intronic	7.985	6	4	5	Yes	Yes	Yes	98463.5	0.0984635
rs3125624	1	47756052	T	G	0.4563	9.3228894092e-08	0.729822	rs6662814	6	STIL	0	intronic	0.326	6	4	5	Yes	Yes	Yes	1.7087e+06	1.7087
rs3125625	1	47756894	A	G	0.4612	9.40830086716e-09	0.735682	rs6662814	6	STIL	0	intronic	0.809	7	4	5	Yes	Yes	Yes
rs3125628	1	47761891	G	A	0.4612	2.29003870145e-09	0.736665	rs6662814	6	STIL	0	intronic	3.545	7	4	5	Yes	Yes	Yes	1441495	1.44149
rs12743877	1	47764806	G	A	0.4612	2.1833585315e-09	0.736665	rs6662814	6	STIL	0	intronic	0.744	7	4	5	Yes	Yes	Yes	1962560	1.96256
rs9436838	1	47765490	C	T	0.4612	2.4651654802e-09	0.736665	rs6662814	6	STIL	0	intronic	1.768	7	4	5	Yes	Yes	Yes	1924160	1.92416
rs12141060	1	47766647	C	T	0.4771	5.59614735887e-09	0.702517	rs6662814	6	STIL	0	intronic	11.25	5	4	4	Yes	Yes	Yes	99826.2	0.0998263
rs6689687	1	47767141	A	C	0.4612	2.1833585315e-09	0.736665	rs6662814	6	STIL	0	intronic	4.025	7	4	4	Yes	Yes	Yes	1.86571e+06	1.86571
rs3125630	1	47767914	G	A	0.4553	7.72114609561e-09	0.754862	rs6662814	6	STIL	0	exonic	15.92	4	4	4	Yes	Yes	Yes	1.71378e+06	1.71378
rs6703956	1	47768743	T	C	0.4771	5.59614735887e-09	0.702517	rs6662814	6	STIL	0	intronic	0.902	6	4	5	Yes	Yes	Yes	62707	0.062707
rs3122615	1	47770441	A	C	0.4553	5.13468792358e-09	0.754862	rs6662814	6	STIL	0	intronic	2.245	5	4	5	Yes	Yes	Yes
rs6692734	1	47770786	T	A	0.4771	4.86074092327e-09	0.702517	rs6662814	6	STIL	0	UTR5	1.674	6	4	5	Yes	Yes	Yes	71585.2	0.0715853
rs3122607	1	47772222	G	A	0.4553	5.13468792358e-09	0.754862	rs6662814	6	STIL	0	intronic	9.054	7	4	5	Yes	Yes	Yes	1.39748e+06	1.39748
rs11211510	1	47772653	G	A	0.4612	2.6680356589e-09	0.736665	rs6662814	6	STIL	0	intronic	0.435	4	4	5	Yes	Yes	Yes	1.4627e+06	1.4627
rs11211511	1	47772716	G	C	0.4612	2.46354818322e-09	0.736665	rs6662814	6	STIL	0	intronic	0.192	5	4	5	Yes	Yes	Yes	1.46116e+06	1.46116
rs12132928	1	47774737	A	T	0.4771	7.31110028201e-08	0.695189	rs6662814	6	STIL	0	intronic	1.456	6	4	5	Yes	Yes	Yes
rs4147192	1	47774913	A	T	0.4612	2.30641859942e-09	0.736665	rs6662814	6	STIL	0	intronic	0.936	6	4	5	Yes	Yes	Yes
rs3122611	1	47777318	T	A	0.4553	5.57172270158e-09	0.754862	rs6662814	6	STIL	0	intronic	1.086	7	3	5	Yes	Yes	Yes	1.44638e+06	1.44638
rs56335169	1	47778233	G	A	0.4781	8.91621231907e-09	0.700234	rs6662814	6	STIL	0	intronic	2.481	6	1	5	Yes	Yes	Yes
rs35370376	1	47778234	T	G	0.4781	5.03169743908e-09	0.700234	rs6662814	6	STIL	0	intronic	0.727	6	1	5	Yes	Yes	Yes
rs6671254	1	47778520	T	C	0.4553	5.96985117804e-09	0.754862	rs6662814	6	STIL	0	intronic	2.896	4	1	5	Yes	Yes	Yes	1468960	1.46896
rs35711761	1	47778833	T	C	0.4771	5.60246873871e-09	0.702517	rs6662814	6	STIL	0	intronic	5.454	5	1	1	Yes	Yes	Yes	73823.8	0.0738237
rs3125632	1	47779951	G	A	0.4553	5.86247980311e-09	0.754862	rs6662814	6	STIL	131	upstream	12.65	2a	1	1	Yes	Yes	Yes	1479745	1.47975
rs6588348	1	47781496	C	T	0.4622	2.47979028284e-09	0.73405	rs6662814	6	STIL	1676	intergenic	3.707	7	5	15	Yes	Yes	Yes	1414975	1.41498
rs7525650	1	47784835	G	A	0.4612	2.72935714634e-09	0.736665	rs6662814	6	STIL	5015	intergenic	0.329	5	5	15	Yes	Yes	Yes	1.48155e+06	1.48155
rs71645861	1	47785581	C	T	0.4771	7.8519777497e-09	0.702517	rs6662814	6	STIL	5761	intergenic	0.979	6	5	15	Yes	Yes	Yes
rs12138072	1	47788979	T	C	0.4761	5.56070088494e-09	0.698609	rs6662814	6	STIL	9159	intergenic	8.396	5	5	15	Yes	Yes	Yes	61613	0.061613
rs7541748	1	47790012	A	G	0.4553	7.82262535598e-09	0.754862	rs6662814	6	CMPK1	9456	intergenic	0.173	7	5	15	Yes	Yes	Yes
rs12732050	1	47792363	A	C	0.4761	7.16187415659e-09	0.698609	rs6662814	6	CMPK1	7105	intergenic	6.122	3a	5	15	Yes	Yes	Yes	62081	0.062081
rs17452995	1	47792600	C	G	0.4761	7.16187415659e-09	0.698609	rs6662814	6	CMPK1	6868	intergenic	3.063	7	5	15	Yes	Yes	Yes
rs34400183	1	47792743	C	T	0.4771	8.96950463465e-09	0.702517	rs6662814	6	CMPK1	6725	intergenic	4.838	7	5	15	Yes	Yes	Yes	64513.8	0.0645137
rs12126139	1	47796383	C	G	0.4761	6.95974410397e-09	0.698609	rs6662814	6	CMPK1	3085	intergenic	1.371	2b	2	15	Yes	Yes	Yes	64755.5	0.0647555
rs12118514	1	47796539	G	C	0.4771	1.3329866031e-08	0.702517	rs6662814	6	CMPK1	2929	intergenic	2.721	7	5	15	Yes	Yes	Yes
rs3925058	1	47797623	G	A	0.4553	7.82262535598e-09	0.754862	rs6662814	6	CMPK1	1845	intergenic	9.027	NA	2	15	Yes	Yes	Yes	1.51842e+06	1.51842
rs11211517	1	47798131	T	C	0.4612	3.77326457887e-09	0.736665	rs6662814	6	CMPK1	1337	intergenic	6.457	5	1	7	Yes	Yes	Yes	1730530	1.73053
rs7543016	1	47799639	C	G	0.4602	7.22673523848e-09	0.740292	rs6662814	6	CMPK1	0	exonic	10.3	4	1	1	Yes	Yes	Yes	1431305	1.43131
rs4492666	1	47800845	C	A	0.4583	1.58615762339e-09	0.766068	rs6662814	6	CMPK1	0	intronic	6.144	3a	1	2	Yes	Yes	Yes	1.23653e+06	1.23653
rs4926824	1	47801049	T	G	0.4801	1.8772414744e-09	0.714309	rs6662814	6	CMPK1	0	intronic	6.622	4	1	7	Yes	Yes	Yes	70888.2	0.0708882
rs35880845	1	47801374	G	C	0.4583	1.60283857776e-09	0.766068	rs6662814	6	CMPK1	0	intronic	0.356	5	1	5	Yes	Yes	Yes
rs9436882	1	47801904	A	G	0.4583	1.60283857776e-09	0.766068	rs6662814	6	CMPK1	0	intronic	2.775	3a	1	5	Yes	Yes	Yes	1.42012e+06	1.42012
rs6681868	1	47802547	A	G	0.4642	6.98571576654e-10	0.748039	rs6662814	6	CMPK1	0	intronic	1.044	5	1	5	Yes	Yes	Yes	1350905	1.35091
rs3122620	1	47803319	A	G	0.4583	1.60283857776e-09	0.766068	rs6662814	6	CMPK1	0	intronic	2.292	7	4	5	Yes	Yes	Yes	1632010	1.63201
rs34952704	1	47803739	A	G	0.4801	2.00614721682e-09	0.714309	rs6662814	6	CMPK1	0	intronic	5.271	5	1	5	Yes	Yes	Yes
rs6657172	1	47804269	C	T	0.4583	1.36558461724e-09	0.766068	rs6662814	6	CMPK1	0	intronic	4.5	6	4	5	Yes	Yes	Yes
rs3125639	1	47806344	C	G	0.4642	6.98571576654e-10	0.748039	rs6662814	6	CMPK1	0	intronic	0.727	4	4	5	Yes	Yes	Yes	1.84387e+06	1.84387
rs6659946	1	47807516	A	C	0.4642	7.50377349298e-10	0.748039	rs6662814	6	CMPK1	0	intronic	1.552	7	4	5	Yes	Yes	Yes	1723685	1.72368
rs3122623	1	47807765	T	C	0.4583	1.60283857776e-09	0.766068	rs6662814	6	CMPK1	0	intronic	10.52	6	4	5	Yes	Yes	Yes
rs3125640	1	47808744	C	T	0.4642	7.55219574367e-10	0.748039	rs6662814	6	CMPK1	0	intronic	0.098	7	4	5	Yes	Yes	Yes	651705	0.651705
rs12121831	1	47809936	G	A	0.4742	9.64191615245e-11	0.730566	rs6662814	6	CMPK1	0	intronic	8.059	7	4	5	Yes	Yes	Yes	77303.8	0.0773038
rs12562561	1	47811240	A	G	0.4742	1.04586540518e-10	0.730566	rs6662814	6	CMPK1	0	intronic	0.799	6	4	5	Yes	Yes	Yes
rs55737131	1	47812199	G	A	0.4742	9.74972479412e-11	0.730566	rs6662814	6	CMPK1	0	intronic	2.075	7	4	5	Yes	Yes	Yes
rs2820994	1	47817492	T	C	0.4523	8.06221405055e-11	0.784972	rs6662814	6	CMPK1	0	intronic	0.179	NA	5	5	Yes	Yes	Yes
rs2622925	1	47818230	G	C	0.4583	3.30405753839e-11	0.766068	rs6662814	6	CMPK1	0	intronic	5.346	5	5	5	Yes	Yes	Yes
rs12127982	1	47821149	G	A	0.4742	9.61004947452e-11	0.730566	rs6662814	6	CMPK1	0	intronic	6.277	5	5	5	Yes	Yes	Yes
rs2820989	1	47825586	C	G	0.4583	3.55734358443e-11	0.766068	rs6662814	6	CMPK1	0	intronic	1.351	7	5	5	Yes	Yes	Yes
rs2622908	1	47825981	C	T	0.4583	3.56336322839e-11	0.766068	rs6662814	6	CMPK1	0	intronic	10.69	NA	5	5	Yes	Yes	Yes
rs2820988	1	47826931	C	T	0.4583	3.3170643494e-11	0.766068	rs6662814	6	CMPK1	0	intronic	1.047	NA	5	5	Yes	Yes	Yes
rs2622907	1	47827017	C	T	0.4583	3.3170643494e-11	0.766068	rs6662814	6	CMPK1	0	intronic	3.859	NA	5	5	Yes	Yes	Yes
rs6588365	1	47828187	C	T	0.4583	3.06751888545e-11	0.766068	rs6662814	6	CMPK1	0	intronic	0.15	5	5	5	Yes	Yes	Yes
rs2622905	1	47829305	G	A	0.4583	2.99387903958e-11	0.766068	rs6662814	6	CMPK1	0	intronic	0.216	NA	4	5	Yes	Yes	Yes
rs2246707	1	47830639	C	T	0.4573	3.11585708702e-11	0.769753	rs6662814	6	CMPK1	0	intronic	5.069	NA	4	5	Yes	Yes	Yes
rs2820987	1	47831775	C	T	0.4583	2.84488916533e-11	0.766068	rs6662814	6	CMPK1	0	intronic	0.009	NA	5	5	Yes	Yes	Yes	643790	0.64379
rs3122610	1	47832504	C	G	0.4583	3.06842591624e-11	0.766068	rs6662814	6	CMPK1	0	intronic	1.408	7	5	5	Yes	Yes	Yes	649705	0.649705
rs3125647	1	47832595	G	A	0.4583	9.5818567585e-12	0.766068	rs6662814	6	CMPK1	0	intronic	0.162	6	5	5	Yes	Yes	Yes
rs61784776	1	47833918	G	A	0.1511	9.72429375116e-13	1	rs61784776	6	CMPK1	0	intronic	2.194	5	4	5		Yes	Yes	24737.8	0.0247377
rs2622901	1	47834960	G	A	0.4583	1.18491122634e-11	0.766068	rs6662814	6	CMPK1	0	intronic	2.299	NA	4	4	Yes	Yes	Yes	664325	0.664325
rs1044457	1	47842777	T	C	0.4602	9.93103646467e-09	0.770958	rs6662814	6	CMPK1	0	UTR3	4.309	5	4	5	Yes	Yes	Yes	90227	0.090227
rs6795	1	47844464	A	G	0.4592	1.16411094058e-08	0.773789	rs6662814	6	CMPK1	0	UTR3	10.79	6	4	5	Yes	Yes	Yes	93906	0.093906
rs7523987	1	47845595	T	C	0.4583	1.05160700684e-08	0.777481	rs6662814	6	RP11-511I2.2	1004	intergenic	4.361	4	4	5	Yes	Yes	Yes	58671.8	0.0586718
rs72686249	1	47845711	A	T	0.4583	1.05160700684e-08	0.777481	rs6662814	6	RP11-511I2.2	888	downstream	2.047	5	4	5	Yes	Yes	Yes	58000.8	0.0580007
rs17370337	1	47848377	A	G	0.4583	1.12645546447e-08	0.777481	rs6662814	6	RP11-511I2.2	0	ncRNA_intronic	6.964	4	4	5	Yes	Yes	Yes	74384.5	0.0743845
rs7533562	1	47848611	T	C	0.4583	1.12645546447e-08	0.777481	rs6662814	6	RP11-511I2.2	0	ncRNA_intronic	6.493	4	4	5	Yes	Yes	Yes	77143	0.077143
rs12731806	1	47849756	C	T	0.4583	1.21687798457e-08	0.777481	rs6662814	6	RP11-511I2.2	0	ncRNA_intronic	0.047	5	4	5	Yes	Yes	Yes	74139.5	0.0741395
rs2622926	1	47852791	T	C	0.4632	1.20435730849e-08	0.794012	rs6662814	6	RP11-511I2.2	0	ncRNA_intronic	0.328	6	5	5	Yes	Yes	Yes	75631.5	0.0756315
rs55918644	1	47855168	A	G	0.4821	1.38063295085e-12	0.897862	rs6662814	6	RP11-511I2.2	0	ncRNA_intronic	0.288	6	5	15	Yes	Yes	Yes
rs56328227	1	47855170	A	G	0.4841	8.27012983134e-13	0.906057	rs6662814	6	RP11-511I2.2	0	ncRNA_intronic	0.307	6	5	15	Yes	Yes	Yes
rs12119783	1	47855379	C	A	0.4901	1.33462191432e-12	0.878149	rs6662814	6	RP11-511I2.2	0	ncRNA_intronic	1.749	6	5	14	Yes	Yes	Yes
rs56270164	1	47856480	G	C	0.4732	4.38264534868e-13	0.884269	rs6662814	6	RP11-511I2.2	0	ncRNA_intronic	8.264	3a	2	14	Yes	Yes	Yes	72141	0.072141
rs6662814	1	47857075	G	A	0.4612	2.91452413565e-13	1	rs6662814	6	RP11-511I2.2	0	ncRNA_intronic	4.622	1f	5	14	Yes	Yes	Yes	1.16391e+06	1.16391
rs12759377	1	47869861	C	A	0.2863	1.01284372381e-08	0.722474	rs34082359	6	RP11-511I2.2	0	ncRNA_intronic	1.393	7	5	14	Yes	Yes	Yes	169824	0.169824
rs7528075	1	47870271	G	A	0.2863	4.81242770285e-09	0.722474	rs34082359	6	RP11-511I2.2	0	ncRNA_intronic	0.031	6	5	14	Yes	Yes	Yes	64553	0.064553
rs6673934	1	47870564	C	G	0.4493	9.06599707955e-14	0.728158	rs6662814	6	RP11-511I2.2	0	ncRNA_intronic	0.156	7	5	14	Yes	Yes	Yes	571448	0.571447
rs4926854	1	47870661	T	C	0.3787	6.74266790375e-08	0.885269	rs34082359	6	RP11-511I2.2	0	ncRNA_intronic	2.174	7	5	14	Yes	Yes	Yes	1.49123e+06	1.49123
rs11211532	1	47871573	G	A	0.3767	3.71020003307e-08	0.892539	rs34082359	6	RP11-511I2.2	0	ncRNA_intronic	3.642	4	5	14	Yes	Yes	Yes	1.66804e+06	1.66804
rs55718554	1	47871581	G	C	0.4483	1.96547468501e-13	0.725488	rs6662814	6	RP11-511I2.2	0	ncRNA_intronic	7.334	4	5	14	Yes	Yes	Yes	586985	0.586985
rs2405922	1	47873684	T	C	0.4503	1.29332882403e-14	0.702037	rs538286	6	RP11-511I2.2	0	ncRNA_intronic	4.846	NA	5	14	Yes	Yes	Yes	81963.5	0.0819635
rs4603175	1	47874586	G	A	0.4433	1.90760682875e-15	0.739473	rs538286	6	RP11-511I2.2	436	upstream	5.455	5	5	14	Yes	Yes	Yes	83685	0.083685
rs11577621	1	47875484	T	C	0.3638	2.94149469238e-08	0.963772	rs34082359	6	RP11-511I2.2	1334	intergenic	6.355	5	2	14	Yes	Yes	Yes	1067585	1.06759
rs12065137	1	47875536	G	C	0.2823	1.15462417035e-08	0.741452	rs34082359	6	RP11-511I2.2	1386	intergenic	4.382	5	2	14	Yes	Yes	Yes	72957.2	0.0729573
rs6691595	1	47875994	G	C	0.3638	2.78298029731e-08	0.963772	rs34082359	6	RP11-511I2.2	1844	intergenic	7.762	5	5	14	Yes	Yes	Yes	1267025	1.26703
rs10399673	1	47878626	C	G	0.4433	1.55132551791e-15	0.739473	rs538286	6	FOXE3	3117	intergenic	15.51	5	2	14	Yes	Yes	Yes	89118.8	0.0891187
rs6702055	1	47879228	G	C	0.3638	2.48250197356e-08	0.963772	rs34082359	6	FOXE3	2515	intergenic	1.346	5	5	14	Yes	Yes	Yes	1.4298e+06	1.4298
rs6673882	1	47879793	T	C	0.4433	1.47042169362e-15	0.739473	rs538286	6	FOXE3	1950	intergenic	2.033	5	5	14	Yes	Yes	Yes
rs11578776	1	47880278	G	C	0.3638	3.11594548812e-08	0.963772	rs34082359	6	FOXE3	1465	intergenic	2.074	5	5	13	Yes	Yes	Yes	1139745	1.13975
rs34082359	1	47882497	C	T	0.3569	2.39523485151e-09	1	rs34082359	6	FOXE3	0	exonic	14.65	2b	1	13	Yes	Yes	Yes
rs11211533	1	47884229	G	A	0.2833	1.68172497173e-08	0.744556	rs34082359	6	FOXE3	505	downstream	0.538	5	5	13	Yes	Yes	Yes	124577	0.124577
rs12122537	1	47884582	A	G	0.3569	3.91780384314e-09	1	rs34082359	6	FOXE3	858	downstream	6.042	4	5	13	Yes	Yes	Yes	1091790	1.09179
rs2622909	1	47884828	A	G	0.4364	9.44503411302e-17	0.769175	rs538286	6	FOXE3	1104	intergenic	11.81	2b	5	13	Yes	Yes	Yes	827200	0.8272
rs12070024	1	47886673	A	T	0.4364	1.07643880122e-16	0.769175	rs538286	6	FOXE3	2949	intergenic	7.824	6	5	14	Yes	Yes	Yes	99555.5	0.0995555
rs12125594	1	47886801	T	G	0.3569	5.00656497269e-09	1	rs34082359	6	FOXE3	3077	intergenic	15.62	7	5	14	Yes	Yes	Yes	1029635	1.02964
rs12758902	1	47887185	G	C	0.3569	4.40214630431e-09	1	rs34082359	6	FOXE3	3461	intergenic	0.576	5	5	14	Yes	Yes	Yes	1074710	1.07471
rs9436899	1	47888385	T	C	0.4364	1.50519028044e-16	0.769175	rs538286	6	FOXE3	4661	intergenic	1.069	7	5	14	Yes	Yes	Yes	83773	0.083773
rs12751405	1	47888465	T	C	0.2833	2.41719494403e-08	0.744556	rs34082359	6	FOXE3	4741	intergenic	7.049	6	5	14	Yes	Yes	Yes	67834.2	0.0678342
rs2820970	1	47888765	T	A	0.4364	1.46191544006e-16	0.769175	rs538286	6	FOXE3	5041	intergenic	3.146	6	5	14	Yes	Yes	Yes	70809.8	0.0708098
rs2820971	1	47889730	C	T	0.4364	1.71665785435e-16	0.769175	rs538286	6	FOXE3	6006	intergenic	0.199	3a	5	14	Yes	Yes	Yes
rs7525184	1	47891361	C	T	0.3569	4.93624419237e-09	1	rs34082359	6	FOXD2-AS1	6443	intergenic	3.008	5	5	14	Yes	Yes	Yes	1.02815e+06	1.02815
rs7525802	1	47892029	C	A	0.2833	3.37120081672e-08	0.744556	rs34082359	6	FOXD2-AS1	5775	intergenic	0.597	7	5	14	Yes	Yes	Yes	65473.8	0.0654737
rs2622921	1	47892696	A	G	0.4364	1.40073715087e-16	0.769175	rs538286	6	FOXD2-AS1	5108	intergenic	2.786	NA	5	14	Yes	Yes	Yes	71144.2	0.0711443
rs2820974	1	47893929	T	C	0.4364	1.10468030526e-16	0.769175	rs538286	6	FOXD2-AS1	3875	intergenic	1.054	5	5	14	Yes	Yes	Yes
rs2405916	1	47893954	G	C	0.3569	5.31316795687e-09	1	rs34082359	6	FOXD2-AS1	3850	intergenic	7.193	5	5	14	Yes	Yes	Yes	1032205	1.03221
rs2405915	1	47894575	C	T	0.3569	7.06037830575e-09	1	rs34082359	6	FOXD2-AS1	3229	intergenic	0.202	NA	4	14	Yes	Yes	Yes	990670	0.99067
rs2622920	1	47894757	A	G	0.4364	1.10468030526e-16	0.769175	rs538286	6	FOXD2-AS1	3047	intergenic	3.191	NA	4	14	Yes	Yes	Yes
rs12727576	1	47895772	C	G	0.3539	7.94697037951e-09	0.987892	rs34082359	6	FOXD2-AS1	2032	intergenic	0.857	5	5	14	Yes	Yes	Yes	1.33246e+06	1.33246
rs4480403	1	47896270	G	A	0.2833	4.26108738254e-08	0.744556	rs34082359	6	FOXD2-AS1	1534	intergenic	0.273	5	5	14	Yes	Yes	Yes	85518.2	0.0855183
rs12080109	1	47896425	G	C	0.2833	3.44845073963e-08	0.744556	rs34082359	6	FOXD2-AS1	1379	intergenic	6.466	7	5	14	Yes	Yes	Yes
rs10890480	1	47899563	A	C	0.2863	4.76259252311e-08	0.730081	rs34082359	6	FOXD2-AS1	0	ncRNA_exonic	6.89	3a	1	12	Yes	Yes	Yes	78007.2	0.0780073
rs12090153	1	47901300	T	C	0.4324	8.89919236418e-19	0.813677	rs538286	6	FOXD2	388	upstream	0.46	5	1	13	Yes	Yes	Yes	54230.8	0.0542308
rs6691723	1	47901588	A	T	0.2873	6.54683685838e-09	0.766094	rs2098	6	FOXD2	100	upstream	6.903	4	1	13	Yes	Yes	Yes	130153	0.130153
rs2622917	1	47902286	A	G	0.4364	4.51429346335e-18	0.82316	rs538286	6	FOXD2	0	UTR5	10.82	NA	1	2	Yes	Yes	Yes	80411	0.080411
rs12141529	1	47902886	C	T	0.2873	7.06437637589e-09	0.766094	rs2098	6	FOXD2	0	UTR5	10.57	4	1	1	Yes	Yes	Yes	149552	0.149552
rs3738315	1	47903063	C	G	0.4374	3.92609251462e-18	0.826399	rs538286	6	FOXD2	0	UTR5	7.988	2b	1	1	Yes	Yes	Yes	82925.2	0.0829253
rs1316443	1	47907662	C	A	0.4364	2.52343689792e-18	0.82316	rs538286	6	FOXD2	1298	intergenic	3.57	5	1	13	Yes	Yes	Yes	805058	0.805057
rs12735320	1	47907781	C	T	0.2873	2.82026367598e-09	0.766094	rs2098	6	FOXD2	1417	intergenic	0.449	5	1	13	Yes	Yes	Yes	57787.5	0.0577875
rs7552140	1	47910711	T	C	0.4513	9.30413511573e-20	0.870938	rs538286	6	FOXD2	4347	intergenic	12.71	4	2	11	Yes	Yes	Yes	86285	0.086285
rs1572546	1	47912942	T	G	0.2992	3.35064134862e-10	0.833949	rs2098	6	FOXD2	6578	intergenic	2.097	NA	4	13	Yes	Yes	Yes	398372	0.398373
rs571281	1	47914571	T	C	0.4483	1.03272591551e-19	0.873626	rs538286	6	FOXD2	8207	intergenic	3.513	NA	5	13	Yes	Yes	Yes	1.83561e+06	1.83561
rs6665067	1	47914863	C	T	0.2992	1.80674235863e-10	0.833949	rs2098	6	FOXD2	8499	intergenic	9.506	5	5	13	Yes	Yes	Yes	63525.5	0.0635255
rs565692	1	47915175	G	T	0.3728	2.70468535948e-18	0.656711	rs538286	6	FOXD2	8811	intergenic	1.416	NA	5	13	Yes	Yes	Yes	1664625	1.66463
rs564914	1	47915233	A	T	0.3728	2.7433880562e-18	0.656711	rs538286	6	FOXD2	8869	intergenic	0.487	5	5	13	Yes	Yes	Yes	1.58714e+06	1.58714
rs557851	1	47918842	A	G	0.4245	1.0096538914e-19	0.9777	rs538286	6	FOXD2	12478	intergenic	5.304	NA	5	14	Yes	Yes	Yes	1.40132e+06	1.40132
rs1680020	1	47919420	T	C	0.4225	1.03066084196e-19	0.970521	rs538286	6	FOXD2	13056	intergenic	0.276	6	5	14	Yes	Yes	Yes
rs71502303	1	47920199	G	T	0.2773	1.53841901587e-10	0.989937	rs2098	6	FOXD2	13835	intergenic	1.473	6	5	14	Yes	Yes	Yes	66310.2	0.0663103
rs7526434	1	47920504	A	G	0.4245	8.25111828822e-20	0.9777	rs538286	6	FOXD2	14140	intergenic	0.297	7	5	14	Yes	Yes	Yes	1321430	1.32143
rs6678282	1	47921286	T	C	0.3459	6.62182323126e-19	0.737718	rs538286	6	FOXD2	14922	intergenic	1.396	7	5	14	Yes	Yes	Yes	1.32418e+06	1.32418
rs6670458	1	47921431	C	T	0.2783	1.06850313738e-10	0.98493	rs2098	6	FOXD2	15067	intergenic	0.648	7	5	14	Yes	Yes	Yes	474595	0.474595
rs11211535	1	47921843	A	G	0.3469	7.75601576479e-19	0.73993	rs538286	6	FOXD2	15479	intergenic	0.367	6	5	14	Yes	Yes	Yes	1278950	1.27895
rs3125629	1	47922095	G	A	0.4245	4.07788217796e-18	0.9777	rs538286	6	FOXD2	15731	intergenic	0.963	6	5	14	Yes	Yes	Yes
rs10890481	1	47922264	T	A	0.339	2.32681411269e-18	0.740313	rs2098	6	FOXD2	15900	intergenic	1.663	7	5	14	Yes	Yes	Yes	1107085	1.10709
rs10218615	1	47922978	C	G	0.2773	1.14234716684e-10	0.989937	rs2098	6	FOXD2	16614	intergenic	1.125	NA	5	14	Yes	Yes	Yes	57665.8	0.0576658
rs497606	1	47924275	C	T	0.3628	4.19549714001e-12	0.770855	rs538286	6	FOXD2	17911	intergenic	1.428	NA	5	14		Yes	Yes	1187530	1.18753
rs527551	1	47926313	T	C	0.4264	4.90205954779e-20	0.977551	rs538286	6	FOXD2	19949	intergenic	0.882	NA	5	13	Yes	Yes	Yes	1566510	1.56651
rs580977	1	47927884	G	C	0.3638	2.46657458909e-12	0.773883	rs538286	6	RP4-666O22.3	21485	intergenic	0.433	7	5	13		Yes	Yes	1.80199e+06	1.80199
rs11588964	1	47928095	T	C	0.2783	7.99019378864e-11	0.994971	rs2098	6	RP4-666O22.3	21274	intergenic	0.954	7	5	13	Yes	Yes	Yes	62646	0.062646
rs12724124	1	47930393	G	C	0.2137	9.84930743452e-07	0.706846	rs2098	6	RP4-666O22.3	18976	intergenic	5.121	7	5	14		Yes	Yes	59510.2	0.0595103
rs1680018	1	47930619	A	G	0.4274	1.19449412947e-21	0.996244	rs538286	6	RP4-666O22.3	18750	intergenic	2.529	NA	5	14	Yes	Yes	Yes	1612095	1.6121
rs543640	1	47932550	T	G	0.3479	1.96872018727e-20	0.742162	rs538286	6	RP4-666O22.3	16819	intergenic	5.34	6	5	14	Yes	Yes	Yes	1.15722e+06	1.15722
rs524158	1	47933094	G	T	0.4274	1.06946955457e-21	0.996244	rs538286	6	RP4-666O22.3	16275	intergenic	3.182	NA	5	14	Yes	Yes	Yes	1.83622e+06	1.83622
rs2098	1	47933238	G	T	0.2773	2.03725381178e-11	1	rs2098	6	RP4-666O22.3	16131	intergenic	7.125	5	5	14	Yes	Yes	Yes	70494.5	0.0704945
rs2097	1	47933363	G	A	0.2783	2.7665118739e-11	0.994971	rs2098	6	RP4-666O22.3	16006	intergenic	10.42	NA	5	14	Yes	Yes	Yes	68224.8	0.0682248
rs538286	1	47935429	T	C	0.4284	1.03472699477e-21	1	rs538286	6	RP4-666O22.3	13940	intergenic	3.507	NA	5	14	Yes	Yes	Yes	1.41419e+06	1.41419
rs505399	1	47936696	T	C	0.4284	1.05818346129e-21	0.992487	rs538286	6	RP4-666O22.3	12673	intergenic	3.531	NA	5	14	Yes	Yes	Yes	1448945	1.44894
rs7514213	1	47937532	C	T	0.2783	2.72394637975e-11	0.995018	rs2098	6	RP4-666O22.3	11837	intergenic	1.322	5	5	14	Yes	Yes	Yes	79539.8	0.0795398
rs12732067	1	47937751	T	C	0.2157	9.1541933924e-07	0.71379	rs2098	6	RP4-666O22.3	11618	intergenic	2.465	5	5	14		Yes	Yes	55308.5	0.0553085
rs10789509	1	47938129	T	C	0.2793	2.1289896843e-11	0.990159	rs2098	6	RP4-666O22.3	11240	intergenic	0.04	5	5	14	Yes	Yes	Yes	76368.8	0.0763687
rs11211537	1	47939041	C	G	0.2793	2.71308757836e-11	0.990159	rs2098	6	RP4-666O22.3	10328	intergenic	3.366	6	5	14	Yes	Yes	Yes	68469	0.068469
rs11211538	1	47940080	T	A	0.4056	2.15468908096e-33	1	rs11211538	6	RP4-666O22.3	9289	intergenic	1.094	4	5	14	Yes	Yes	Yes	1.10274e+06	1.10274
rs12070809	1	47942126	C	T	0.3777	5.52688737907e-11	1	rs12070809	6	RP4-666O22.3	7243	intergenic	1.967	5	5	14		Yes	Yes
rs545670	1	47942422	C	T	0.08151	6.55345005592e-05	0.717094	rs513464	6	RP4-666O22.3	6947	intergenic	4.766	NA	5	14	Yes		Yes	966988	0.966987
rs2050624	1	47942616	G	A	0.2326	5.6023509217e-10	1	rs2050624	6	RP4-666O22.3	6753	intergenic	0.005	NA	5	14		Yes	Yes
rs6588397	1	47943032	C	T	0.2107	4.10223614906e-26	0.922141	rs6668106	6	RP4-666O22.3	6337	intergenic	5.328	5	2	14	Yes	Yes	Yes	821145	0.821145
rs12025418	1	47944227	G	A	0.2107	2.42552064876e-27	0.933621	rs6668106	6	RP4-666O22.3	5142	intergenic	0.005	4	2	14	Yes	Yes	Yes	930628	0.930628
rs4926556	1	47944812	T	C	0.1829	1.19215856467e-24	0.80175	rs6668106	6	RP4-666O22.3	4557	intergenic	2.428	7	5	14	Yes	Yes	Yes	48880.5	0.0488805
rs6675690	1	47945370	T	G	0.2157	7.21677970298e-28	1	rs6668106	6	RP4-666O22.3	3999	intergenic	2.957	5	5	14	Yes	Yes	Yes
rs6668106	1	47945490	C	T	0.2157	3.59526000128e-28	1	rs6668106	6	RP4-666O22.3	3879	intergenic	1.27	5	5	14	Yes	Yes	Yes
rs6676159	1	47945825	C	T	0.3519	1.30187107849e-30	0.887756	rs12118339	6	RP4-666O22.3	3544	intergenic	1.324	5	5	14	Yes	Yes	Yes	1.22521e+06	1.22521
rs6658691	1	47945860	C	G	0.3519	5.48524191706e-31	0.887756	rs12118339	6	RP4-666O22.3	3509	intergenic	1.006	5	5	14	Yes	Yes	Yes	1316275	1.31628
rs502997	1	47946305	G	C	0.08946	7.49178835406e-09	0.977677	rs513464	6	RP4-666O22.3	3064	intergenic	4.999	7	5	14	Yes	Yes	Yes	1430550	1.43055
rs10890482	1	47946433	C	T	0.1918	1.36000401414e-08	0.962242	rs6588401	6	RP4-666O22.3	2936	intergenic	3.8	6	5	14		Yes	Yes	1.15821e+06	1.15821
rs7520501	1	47947752	G	C	0.2167	5.87759562508e-27	0.946503	rs6668106	6	RP4-666O22.3	1617	intergenic	16.35	5	5	14	Yes	Yes	Yes	637328	0.637328
rs7537074	1	47948116	T	A	0.2167	6.05426511727e-27	0.946503	rs6668106	6	RP4-666O22.3	1253	intergenic	10.87	7	5	14	Yes	Yes	Yes	637575	0.637575
rs7539808	1	47948618	T	A	0.2167	6.05426511727e-27	0.946503	rs6668106	6	RP4-666O22.3	751	downstream	3.518	4	5	14	Yes	Yes	Yes	652140	0.65214
rs2065944	1	47948798	G	A	0.1909	7.76503034709e-09	0.968535	rs6588401	6	RP4-666O22.3	571	downstream	0.471	NA	5	14		Yes	Yes	1332130	1.33213
rs11211539	1	47949188	C	T	0.1918	9.73279246711e-09	0.962242	rs6588401	6	RP4-666O22.3	181	downstream	4.26	7	5	14		Yes	Yes	1301980	1.30198
rs12057975	1	47949504	A	T	0.2167	5.96604412948e-27	0.946503	rs6668106	6	RP4-666O22.3	0	ncRNA_exonic	1.325	7	5	14	Yes	Yes	Yes	673708	0.673708
rs12073605	1	47949839	C	T	0.2177	4.02941378831e-27	0.940699	rs6668106	6	RP4-666O22.3	4	upstream	0.603	5	5	14	Yes	Yes	Yes	626972	0.626973
rs10789510	1	47950132	G	A	0.1918	1.0232917317e-08	0.962242	rs6588401	6	RP4-666O22.3	297	upstream	1.981	5	5	14		Yes	Yes	1322235	1.32224
rs11211540	1	47950551	G	A	0.2157	6.96030362903e-27	0.940586	rs6668106	6	RP4-666O22.3	716	upstream	1.135	6	5	14	Yes	Yes	Yes	583950	0.58395
rs6699230	1	47951139	T	C	0.1909	5.69900018301e-09	0.968535	rs6588401	6	RP4-666O22.3	1304	intergenic	1.743	6	5	14		Yes	Yes	1.2231e+06	1.2231
rs570605	1	47951471	C	T	0.08946	4.50552016248e-09	0.977677	rs513464	6	RP4-666O22.3	1636	intergenic	3.026	NA	5	14	Yes	Yes	Yes	1467250	1.46725
rs11800497	1	47951688	A	G	0.2167	7.85029802944e-27	0.935336	rs6668106	6	RP4-666O22.3	1853	intergenic	2.177	6	5	14	Yes	Yes	Yes	695485	0.695485
rs1337524	1	47952266	C	T	0.2167	1.35820680555e-27	0.935336	rs6668106	6	RP4-666O22.3	2431	intergenic	3.448	7	5	14	Yes	Yes	Yes	673465	0.673465
rs517384	1	47952663	G	T	0.08946	6.2496131364e-09	0.977677	rs513464	6	RP4-666O22.3	2828	intergenic	0.857	NA	5	14	Yes	Yes	Yes
rs498352	1	47952962	T	C	0.08946	5.12814664254e-09	0.977677	rs513464	6	RP4-666O22.3	3127	intergenic	0.702	5	5	14	Yes	Yes	Yes
rs78049119	1	47953368	C	T	0.1103	2.64336756104e-07	0.619101	rs2102437	6	RP4-666O22.3	3533	intergenic	0.461	5	7	14	Yes	Yes	Yes
rs530520	1	47954232	A	C	0.08946	4.86945600477e-09	0.977677	rs513464	6	RP4-666O22.3	4397	intergenic	0.317	5	13	14	Yes	Yes	Yes
rs11211542	1	47954233	T	G	0.2167	1.50344550849e-27	0.935336	rs6668106	6	RP4-666O22.3	4398	intergenic	1.299	5	13	14	Yes	Yes	Yes
rs56034078	1	47955513	T	G	0.2097	7.04260659144e-28	0.904637	rs6668106	6	RP4-666O22.3	5678	intergenic	1.214	5	13	14	Yes	Yes	Yes	71945.2	0.0719453
rs515146	1	47955790	C	T	0.2227	6.35622880616e-21	1	rs515146	6	RP4-666O22.3	5955	intergenic	8.982	7	13	14	Yes	Yes	Yes	1364980	1.36498
rs55668525	1	47956731	G	T	0.161	4.36432636369e-12	0.911337	rs2102437	6	RPL21P24	6834	intergenic	0.605	7	13	14	Yes	Yes	Yes	63060.8	0.0630607
rs578633	1	47957160	T	A	0.09046	3.24715473789e-09	0.988812	rs513464	6	RPL21P24	6405	intergenic	15.43	3a	12	14	Yes	Yes	Yes	1412665	1.41267
rs72904553	1	47958448	C	T	0.161	7.24140910802e-13	0.911337	rs2102437	6	RPL21P24	5117	intergenic	1.615	7	13	14	Yes	Yes	Yes	66444.5	0.0664445
rs72904554	1	47958502	C	T	0.161	6.43148881185e-13	0.911337	rs2102437	6	RPL21P24	5063	intergenic	0.989	7	13	14	Yes	Yes	Yes	64329.8	0.0643298
rs518025	1	47959211	T	G	0.09742	7.49609318556e-09	0.936335	rs513464	6	RPL21P24	4354	intergenic	9.477	NA	13	14	Yes	Yes	Yes	1.3861e+06	1.3861
rs28493519	1	47960978	G	A	0.161	4.46037547983e-13	0.911337	rs2102437	6	RPL21P24	2587	intergenic	1.741	5	7	14	Yes	Yes	Yes	64982	0.064982
rs10157710	1	47961691	T	C	0.1938	1.9366812162e-09	1	rs6588401	6	RPL21P24	1874	intergenic	7.398	7	5	14		Yes	Yes	1082030	1.08203
rs10158498	1	47961734	A	T	0.09642	4.92705369914e-09	0.925139	rs513464	6	RPL21P24	1831	intergenic	1.635	7	5	14	Yes	Yes	Yes	1430075	1.43007
rs10158499	1	47961744	C	T	0.09046	3.83187088328e-09	0.988812	rs513464	6	RPL21P24	1821	intergenic	0.784	7	5	14	Yes	Yes	Yes	1.47594e+06	1.47594
rs10158500	1	47961779	C	T	0.1938	1.72753557418e-09	0.987334	rs6588401	6	RPL21P24	1786	intergenic	0.009	7	5	14		Yes	Yes	1103380	1.10338
rs7532110	1	47961964	A	T	0.1948	2.24990687198e-09	0.993763	rs6588401	6	RPL21P24	1601	intergenic	0.006	6	5	14		Yes	Yes
rs1591658	1	47962802	T	A	0.3618	2.63053788946e-32	0.961652	rs12118339	6	RPL21P24	763	downstream	1.304	7	5	14	Yes	Yes	Yes	506785	0.506785
rs6588401	1	47963973	A	G	0.1938	9.49193940937e-10	1	rs6588401	6	RPL21P24	0	ncRNA_exonic	9.109	7	5	14		Yes	Yes	1033065	1.03306
rs6588402	1	47964541	A	G	0.1938	1.02667760507e-09	1	rs6588401	6	RPL21P24	527	upstream	0.617	7	5	14		Yes	Yes	991382	0.991383
rs4430377	1	47964842	C	T	0.1938	1.04608401109e-09	1	rs6588401	6	RPL21P24	828	upstream	2.427	6	5	14		Yes	Yes	978282	0.978283
rs6588403	1	47964982	T	C	0.1938	1.05541447102e-09	1	rs6588401	6	RPL21P24	968	upstream	6.7	7	5	14		Yes	Yes	987298	0.987298
rs1337526	1	47965130	G	A	0.1978	1.91469978621e-09	0.975253	rs6588401	6	RPL21P24	1116	intergenic	8.078	7	5	14		Yes	Yes
rs1337527	1	47965269	T	A	0.09145	2.12790264285e-09	1	rs513464	6	RPL21P24	1255	intergenic	8.987	6	5	14	Yes	Yes	Yes	1212775	1.21277
rs10749868	1	47965813	T	C	0.09742	2.80275171811e-09	0.936335	rs513464	6	RPL21P24	1799	intergenic	0.414	6	5	14	Yes	Yes	Yes	1299890	1.29989
rs7537527	1	47965892	T	C	0.09145	2.16943456003e-09	1	rs513464	6	RPL21P24	1878	intergenic	1.791	7	5	14	Yes	Yes	Yes	1.2326e+06	1.2326
rs7544826	1	47966000	C	T	0.09742	2.80275171811e-09	0.936335	rs513464	6	RPL21P24	1986	intergenic	7.272	7	5	14	Yes	Yes	Yes	1.2326e+06	1.2326
rs7528714	1	47966058	A	G	0.09742	2.80275171811e-09	0.936335	rs513464	6	RPL21P24	2044	intergenic	3.305	5	5	14	Yes	Yes	Yes	1.2326e+06	1.2326
rs7547288	1	47966292	C	T	0.09742	2.74115371866e-09	0.936335	rs513464	6	AL356458.1	1883	intergenic	1.106	7	5	14	Yes	Yes	Yes	1212775	1.21277
rs17103342	1	47966860	C	T	0.163	1.36288990169e-12	0.912202	rs2102437	6	AL356458.1	1315	intergenic	1.839	6	5	14	Yes	Yes	Yes	694215	0.694215
rs10890483	1	47967172	G	T	0.09742	2.80275171811e-09	0.936335	rs513464	6	AL356458.1	1003	intergenic	1.176	6	5	14	Yes	Yes	Yes	1317115	1.31712
rs10890484	1	47967242	A	G	0.09742	2.80275171811e-09	0.936335	rs513464	6	AL356458.1	933	upstream	12.97	5	5	14	Yes	Yes	Yes	1304075	1.30408
rs10890485	1	47967393	A	C	0.09742	2.80275171811e-09	0.936335	rs513464	6	AL356458.1	782	upstream	7.443	5	5	14	Yes	Yes	Yes	1324400	1.3244
rs7543774	1	47967825	A	C	0.09742	2.73603036466e-09	0.936335	rs513464	6	AL356458.1	350	upstream	1.743	5	5	14	Yes	Yes	Yes	1159915	1.15992
rs2065946	1	47968050	C	A	0.09742	2.80275171811e-09	0.936335	rs513464	6	AL356458.1	125	upstream	5.101	5	5	14	Yes	Yes	Yes	1212405	1.2124
rs2065947	1	47968317	A	G	0.09742	2.80275171811e-09	0.936335	rs513464	6	AL356458.1	5	downstream	3.064	7	5	14	Yes	Yes	Yes	1.17184e+06	1.17184
rs2065948	1	47968967	A	C	0.09742	3.83787565057e-09	0.936335	rs513464	6	AL356458.1	655	downstream	1.597	7	7	14	Yes	Yes	Yes	1.14459e+06	1.14459
rs7540974	1	47969496	A	G	0.09742	3.40132290364e-09	0.936335	rs513464	6	AL356458.1	1184	intergenic	3.297	5	5	14	Yes	Yes	Yes	1218840	1.21884
rs1415538	1	47969853	T	A	0.09742	2.7164231851e-09	0.936335	rs513464	6	AL356458.1	1541	intergenic	0.258	5	13	14	Yes	Yes	Yes	1158950	1.15895
rs1415539	1	47969863	G	T	0.09742	2.80275171811e-09	0.936335	rs513464	6	AL356458.1	1551	intergenic	1.701	5	13	14	Yes	Yes	Yes	1.201e+06	1.201
rs4926888	1	47970081	A	G	0.09742	3.31925671774e-09	0.936335	rs513464	6	AL356458.1	1769	intergenic	1.946	7	13	14	Yes	Yes	Yes	1.18654e+06	1.18654
rs4926558	1	47970214	A	T	0.09742	3.31925671774e-09	0.936335	rs513464	6	AL356458.1	1902	intergenic	2.525	6	13	14	Yes	Yes	Yes
rs10890486	1	47970621	G	T	0.09742	4.02055037333e-09	0.936335	rs513464	6	AL356458.1	2309	intergenic	2.499	7	13	14	Yes	Yes	Yes
rs6687662	1	47970868	G	A	0.09742	2.80275171811e-09	0.936335	rs513464	6	AL356458.1	2556	intergenic	1.12	5	13	14	Yes	Yes	Yes	1182605	1.1826
rs6687678	1	47970912	C	A	0.09742	2.74280766723e-09	0.936335	rs513464	6	AL356458.1	2600	intergenic	2.924	7	13	14	Yes	Yes	Yes	1.19944e+06	1.19944
rs12405720	1	47970998	A	T	0.3598	7.04388674467e-32	0.961629	rs12118339	6	AL356458.1	2686	intergenic	0.624	6	13	14	Yes	Yes	Yes
rs6690945	1	47971258	C	T	0.09742	3.31925671774e-09	0.936335	rs513464	6	AL356458.1	2946	intergenic	4.058	7	9	14	Yes	Yes	Yes	1.24327e+06	1.24327
rs6693428	1	47971283	C	T	0.09145	2.11445276196e-09	1	rs513464	6	AL356458.1	2971	intergenic	3.9	7	9	14	Yes	Yes	Yes	1297155	1.29716
rs4926559	1	47971646	G	A	0.09145	2.55775415985e-09	1	rs513464	6	AL356458.1	3334	intergenic	3.632	5	9	13	Yes	Yes	Yes	1.2991e+06	1.2991
rs1572547	1	47972149	A	G	0.09742	3.31925671774e-09	0.936335	rs513464	6	AL356458.1	3837	intergenic	6.693	5	9	13	Yes	Yes	Yes
rs1013176	1	47972418	G	C	0.162	1.96031855337e-12	0.918632	rs2102437	6	AL356458.1	4106	intergenic	10.24	5	7	13	Yes	Yes	Yes	600578	0.600577
rs1572548	1	47972419	A	G	0.09742	2.97103337561e-09	0.936335	rs513464	6	AL356458.1	4107	intergenic	11.55	5	7	13	Yes	Yes	Yes	1.2227e+06	1.2227
rs7543243	1	47973234	C	T	0.163	1.44980960553e-12	0.912202	rs2102437	6	AL356458.1	4922	intergenic	1.167	4	2	13	Yes	Yes	Yes	673708	0.673708
rs7552647	1	47973296	A	T	0.09145	2.05553098183e-09	1	rs513464	6	AL356458.1	4984	intergenic	1.405	5	2	13	Yes	Yes	Yes	1.11034e+06	1.11034
rs111661953	1	47973894	G	A	0.162	1.83470481712e-12	0.919263	rs2102437	6	AL356458.1	5582	intergenic	6.053	3a	1	10	Yes	Yes	Yes
rs61784835	1	47974123	C	T	0.3618	2.00894289029e-70	0.961675	rs6658111	6	AL356458.1	5811	intergenic	15.12	4	1	10	Yes	Yes	Yes	140254	0.140254
rs12143164	1	47974381	T	C	0.3787	5.65964623801e-19	1	rs12143164	6	AL356458.1	6069	intergenic	12.82	4	1	11	Yes	Yes	Yes	1457765	1.45776
rs1415541	1	47974992	C	T	0.09145	1.8499741784e-09	1	rs513464	6	AL356458.1	6680	intergenic	9.525	NA	1	13	Yes	Yes	Yes	1.13539e+06	1.13539
rs7517146	1	47976330	C	T	0.09145	1.64896753853e-09	1	rs513464	6	AL356458.1	8018	intergenic	16.49	4	5	13	Yes	Yes	Yes	1.03163e+06	1.03163
rs7555100	1	47976383	A	C	0.09145	1.77840612932e-09	1	rs513464	6	AL356458.1	8071	intergenic	12.04	4	5	13	Yes	Yes	Yes	1.00266e+06	1.00266
rs1337528	1	47976869	T	C	0.09742	2.07976434226e-09	0.936335	rs513464	6	AL356458.1	8557	intergenic	6.689	NA	5	14	Yes	Yes	Yes	958610	0.95861
rs7523969	1	47978609	C	T	0.3638	7.85518158064e-35	0.995702	rs12118339	6	AL356458.1	10297	intergenic	3.321	7	5	14	Yes	Yes	Yes	636762	0.636763
rs59865928	1	47979224	C	T	0.162	1.0385746212e-14	0.992475	rs2102437	6	AL356458.1	10912	intergenic	0.842	7	5	14	Yes	Yes	Yes	84159.5	0.0841595
rs10890487	1	47979922	T	G	0.2604	9.55093109195e-32	0.67265	rs515146	6	AL356458.1	11610	intergenic	2.04	3a	5	14	Yes	Yes	Yes	897868	0.897868
rs6658111	1	47980916	T	G	0.3648	1.36754736916e-75	1	rs6658111	6	AL356458.1	12604	intergenic	11.75	5	5	14	Yes	Yes	Yes	94281.5	0.0942815
rs513464	1	47980996	G	A	0.09145	1.30428421099e-09	1	rs513464	6	AL356458.1	12684	intergenic	19.4	NA	5	14	Yes	Yes	Yes	1078140	1.07814
rs11585530	1	47981523	T	C	0.163	4.48648227371e-15	0.985133	rs2102437	6	AL356458.1	13211	intergenic	0.255	5	5	14	Yes	Yes	Yes	506898	0.506898
rs822886	1	47981663	T	C	0.169	8.91202211786e-15	0.943588	rs2102437	6	AL356458.1	13351	intergenic	1.033	NA	5	14	Yes	Yes	Yes	624390	0.62439
rs1415540	1	47982642	G	C	0.2604	2.82580829305e-32	0.67265	rs515146	6	AL356458.1	14330	intergenic	0.211	6	5	14	Yes	Yes	Yes	1.05324e+06	1.05324
rs663650	1	47983230	G	A	0.09245	1.32970235984e-09	0.988891	rs513464	6	AL356458.1	14918	intergenic	0.043	NA	5	14	Yes	Yes	Yes	1213850	1.21385
rs560540	1	47983283	C	T	0.173	1.42084765711e-14	0.916866	rs2102437	6	AL356458.1	14971	intergenic	2.637	NA	5	14	Yes	Yes	Yes	1.1934e+06	1.1934
rs72688340	1	47983839	G	A	0.165	1.75428520408e-21	1	rs72688340	6	AL356458.1	15527	intergenic	6.064	5	5	14	Yes	Yes	Yes	71219.2	0.0712192
rs12118339	1	47984143	T	C	0.3628	1.09789049351e-35	1	rs12118339	6	AL356458.1	15831	intergenic	0.047	7	5	14	Yes	Yes	Yes	601495	0.601495
rs529412	1	47984381	A	G	0.2614	5.47326583084e-16	0.757191	rs2050624	6	AL356458.1	16069	intergenic	2.883	NA	5	14	Yes	Yes	Yes	1361465	1.36146
rs647932	1	47984438	T	C	0.1034	2.07261974642e-09	0.87917	rs513464	6	AL356458.1	16126	intergenic	10.46	NA	5	14	Yes	Yes	Yes	1431185	1.43118
rs471608	1	47984692	T	G	0.163	4.31366866241e-15	0.985133	rs2102437	6	AL356458.1	16380	intergenic	5.22	NA	5	14	Yes	Yes	Yes	525915	0.525915
rs635710	1	47984920	T	C	0.163	4.35651556027e-15	0.985133	rs2102437	6	AL356458.1	16608	intergenic	3.244	NA	5	14	Yes	Yes	Yes	517128	0.517127
rs578335	1	47985114	C	T	0.163	4.05531665608e-15	0.985133	rs2102437	6	AL356458.1	16802	intergenic	2.313	NA	5	14	Yes	Yes	Yes
rs56404532	1	47986919	G	A	0.167	1.51722642488e-14	0.956175	rs2102437	6	AL356458.1	18607	intergenic	1.595	5	5	14	Yes	Yes	Yes	806330	0.80633
rs59326446	1	47987548	G	A	0.167	1.54599882183e-14	0.956175	rs2102437	6	AL356458.1	19236	intergenic	6.454	5	1	14	Yes	Yes	Yes	809172	0.809172
rs7531586	1	47988496	C	A	0.167	1.45632465253e-14	0.956175	rs2102437	6	AL356458.1	20184	intergenic	0.028	6	5	14	Yes	Yes	Yes	832558	0.832557
rs11799997	1	47989490	C	G	0.173	2.3527183128e-14	0.916866	rs2102437	6	AL356458.1	21178	intergenic	0.908	5	2	14	Yes	Yes	Yes	981788	0.981788
rs1024108	1	47990749	G	A	0.173	6.34001764183e-15	0.916866	rs2102437	6	AL356458.1	22437	intergenic	1.464	7	5	14	Yes	Yes	Yes	1.03146e+06	1.03146
rs478526	1	47991951	G	T	0.174	7.73521875443e-15	0.910351	rs2102437	6	AL356458.1	23639	intergenic	2.268	NA	5	14	Yes	Yes	Yes	1143730	1.14373
rs2102437	1	47992260	C	T	0.163	2.02718741178e-15	1	rs2102437	6	ATP6V0E1P4	23607	intergenic	0.341	NA	1	14	Yes	Yes	Yes	536575	0.536575
rs6681140	1	47992694	T	A	0.166	2.61439685327e-14	0.850955	rs2102437	6	ATP6V0E1P4	23173	intergenic	2.086	6	5	14	Yes	Yes	Yes
rs17103383	1	47993130	A	G	0.173	9.20873011414e-15	0.916866	rs2102437	6	ATP6V0E1P4	22737	intergenic	3.204	7	5	14	Yes	Yes	Yes	1239105	1.2391
rs606852	1	47993332	G	A	0.2744	7.97623751513e-16	0.777659	rs7544109	6	ATP6V0E1P4	22535	intergenic	3.16	NA	5	14	Yes	Yes	Yes
rs60503680	1	47993351	T	G	0.162	5.77337945325e-15	0.992475	rs2102437	6	ATP6V0E1P4	22516	intergenic	3.579	3a	5	14	Yes	Yes	Yes	90814.2	0.0908142
rs6688849	1	47996204	A	G	0.163	6.36203050453e-15	0.985133	rs2102437	6	ATP6V0E1P4	19663	intergenic	7.358	7	5	14	Yes	Yes	Yes	816880	0.81688
rs113277347	1	47996810	C	T	0.1133	2.54178395913e-17	1	rs113277347	6	ATP6V0E1P4	19057	intergenic	3.972	6	5	14		Yes	Yes	45341.2	0.0453412
rs512014	1	47997658	C	G	0.08748	3.3779587321e-09	0.845217	rs513464	6	ATP6V0E1P4	18209	intergenic	1.152	7	5	14	Yes	Yes	Yes	1.24361e+06	1.24361
rs77949659	1	47998522	A	G	0.1133	4.4289913517e-17	1	rs113277347	6	ATP6V0E1P4	17345	intergenic	5.342	4	1	14		Yes	Yes	54494.5	0.0544945
rs114560258	1	47999344	G	A	0.1133	1.38804078667e-13	1	rs113277347	6	ATP6V0E1P4	16523	intergenic	6.819	2b	1	1		Yes	Yes
rs7544109	1	48001930	A	T	0.2873	1.4948534292e-16	1	rs7544109	6	ATP6V0E1P4	13937	intergenic	0.382	6	5	14	Yes	Yes	Yes	425902	0.425903
rs75117559	1	50882506	T	C	0.04473	5.63803730893e-07	0.659268	rs76356735	7	DMRTA2	715	downstream	16.24	2b	7	12				29847.2	0.0298472
rs72896994	1	50891117	C	A	0.1014	5.14120967864e-07	0.781369	rs3176447	7	DMRTA2	1944	intergenic	5.089	4	5	12				51904.5	0.0519045
rs113704493	1	50892538	C	G	0.1004	5.07378411563e-07	0.790514	rs3176447	7	DMRTA2	3365	intergenic	1.347	4	5	13				60972.8	0.0609727
rs1278523	1	50894498	T	G	0.1024	2.68928720294e-07	0.751815	rs3176447	7	DMRTA2	5325	intergenic	0.448	NA	5	13				1.74599e+06	1.74599
rs1278522	1	50895031	T	C	0.1014	4.27690246532e-07	0.781369	rs3176447	7	DMRTA2	5858	intergenic	3.336	NA	5	13				67502.5	0.0675025
rs58836765	1	50896037	G	A	0.1004	4.91148005949e-07	0.790514	rs3176447	7	RP5-850O15.4	6662	intergenic	1.169	2b	2	13				68798	0.068798
rs1278518	1	50897841	T	C	0.1014	4.55187172987e-07	0.781369	rs3176447	7	RP5-850O15.4	4858	intergenic	1.3	5	5	13				1.25361e+06	1.25361
rs1278516	1	50900021	G	A	0.1014	4.2525211097e-07	0.781369	rs3176447	7	RP5-850O15.4	2678	intergenic	3.301	5	5	5				55244.2	0.0552443
rs199755876	1	50901903	G	A	0.1024	7.24313928263e-07	0.772392	rs3176447	7	RP5-850O15.4	796	downstream	0.806	6	5	5
rs17106175	1	50904241	G	A	0.1004	4.88631474081e-07	0.790514	rs3176447	7	FAF1	908	downstream	6.727	7	4	5				58520.8	0.0585208
rs12076604	1	50906366	T	C	0.1034	5.57280897764e-07	0.763579	rs3176447	7	FAF1	0	UTR3	10.23	6	4	4				1.22222e+06	1.22222
rs72898910	1	50908098	C	G	0.1034	2.558564985e-07	0.763579	rs3176447	7	FAF1	0	intronic	10.03	6	4	5				1803835	1.80384
rs12072155	1	50908741	T	A	0.1034	1.5419950129e-07	0.763579	rs3176447	7	FAF1	0	intronic	13.49	7	4	5				1.25922e+06	1.25922
rs17106184	1	50909985	G	A	0.09642	6.09505944354e-07	0.82887	rs3176447	7	FAF1	0	intronic	2.027	5	4	5				287198	0.287197
rs12096508	1	50920161	C	A	0.09841	5.57565340384e-07	0.809327	rs3176447	7	FAF1	0	intronic	1.032	7	4	5				1.53246e+06	1.53246
rs113870552	1	50923454	T	C	0.09642	8.40759338054e-07	0.82887	rs3176447	7	FAF1	0	intronic	2.712	6	5	5				364505	0.364505
rs72898921	1	50928775	C	T	0.09642	8.63481783265e-07	0.82887	rs3176447	7	FAF1:RP5-850O15.3	00:00:00	ncRNA_intronic	5.877	5	4	5				940400	0.9404
rs72898923	1	50931683	C	T	0.09642	8.23344975195e-07	0.82887	rs3176447	7	FAF1:RP5-850O15.3	00:00:00	ncRNA_intronic	2.546	7	4	5				306932	0.306932
rs56272614	1	50933200	C	T	0.1133	1.1890619394e-07	0.687875	rs3176447	7	FAF1:RP5-850O15.3	00:00:00	ncRNA_intronic	2.566	7	4	5
rs17106219	1	50935031	C	T	0.09841	5.43657273995e-07	0.809327	rs3176447	7	FAF1:RP5-850O15.3	00:00:00	ncRNA_intronic	6.25	5	4	5				1804285	1.80428
rs12065210	1	50942784	C	T	0.09841	8.00157600653e-07	0.809327	rs3176447	7	FAF1	0	intronic	1.725	5	5	5				1.14776e+06	1.14776
rs17106235	1	50943370	C	G	0.09642	4.39352061451e-07	0.82887	rs3176447	7	FAF1	0	intronic	0.356	6	5	5				1199705	1.19971
rs1474784	1	50944634	C	G	0.09841	5.3584712298e-07	0.809327	rs3176447	7	FAF1	0	intronic	3.808	7	5	5				1235060	1.23506
rs3789576	1	50945526	G	T	0.09742	2.19796519539e-06	0.819005	rs3176447	7	FAF1	0	intronic	5.376	7	5	5				452640	0.45264
rs56298082	1	50949727	C	T	0.09642	4.1303217277e-07	0.82887	rs3176447	7	FAF1	0	intronic	0.248	7	1	5				1586390	1.58639
rs3789577	1	50954128	G	A	0.09543	9.65836444667e-07	0.83893	rs3176447	7	FAF1	0	intronic	5.486	5	4	5				62001.8	0.0620018
rs72898944	1	50958027	C	A	0.09642	4.24177182639e-07	0.82887	rs3176447	7	FAF1	0	intronic	3.487	5	5	5				1110005	1.11
rs72898946	1	50959262	A	C	0.09642	4.70462957897e-07	0.82887	rs3176447	7	FAF1	0	intronic	3.251	6	5	5				1.05199e+06	1.05199
rs58574309	1	50960180	C	T	0.09543	9.3007876602e-07	0.83893	rs3176447	7	FAF1	0	intronic	1.73	5	4	5				57096.5	0.0570965
rs72898950	1	50961221	T	C	0.09642	4.24177182639e-07	0.82887	rs3176447	7	FAF1	0	intronic	12.32	6	4	5				1020940	1.02094
rs72898951	1	50963518	G	C	0.09841	5.25064959022e-07	0.809327	rs3176447	7	FAF1	0	intronic	0.892	7	4	5				1437905	1.4379
rs72898953	1	50963858	T	C	0.09642	3.8919341268e-07	0.82887	rs3176447	7	FAF1	0	intronic	0.596	7	4	5				1.03118e+06	1.03118
rs113028610	1	50964446	C	T	0.09642	8.10333205628e-07	0.82887	rs3176447	7	FAF1	0	intronic	1.657	7	4	5				60491.2	0.0604913
rs72898957	1	50966301	T	C	0.09642	8.98693069057e-07	0.82887	rs3176447	7	FAF1	0	intronic	2.994	6	4	5				820965	0.820965
rs72898961	1	50966976	G	A	0.09543	6.9634621595e-07	0.841101	rs3176447	7	FAF1	0	intronic	0.972	7	5	5				66737.8	0.0667377
rs57775942	1	50967206	A	G	0.09543	2.87857645523e-07	0.83893	rs3176447	7	FAF1	0	intronic	3.027	7	4	5				884115	0.884115
rs72898966	1	50969571	A	G	0.09543	3.09860385517e-07	0.83893	rs3176447	7	FAF1	0	intronic	6.264	5	4	5				861618	0.861618
rs10493149	1	50970475	A	G	0.09543	3.6221141329e-07	0.83893	rs3176447	7	FAF1	0	intronic	1.159	NA	4	5				855622	0.855622
rs72898971	1	50971408	A	G	0.09443	7.20647043028e-07	0.849189	rs3176447	7	FAF1	0	intronic	12.22	7	4	5				58649	0.058649
rs58446086	1	50971801	A	G	0.09443	7.20647043028e-07	0.849189	rs3176447	7	FAF1	0	intronic	5.488	6	4	5				57183.5	0.0571835
rs59622625	1	50973264	C	T	0.09742	3.70872712758e-07	0.819005	rs3176447	7	FAF1	0	intronic	0.536	6	4	5				1011840	1.01184
rs72898974	1	50975971	C	T	0.09344	2.05852911918e-07	0.859653	rs3176447	7	FAF1	0	intronic	3.097	5	5	5				69534	0.069534
rs113834846	1	50977678	C	G	0.09443	2.05852911918e-07	0.873438	rs3176447	7	FAF1	0	intronic	5.83	6	4	5
rs1846522	1	50981205	G	A	0.09543	8.2099687016e-08	0.863141	rs3176447	7	FAF1	0	intronic	0.723	7	4	5				1.10188e+06	1.10188
rs72898980	1	50986747	A	G	0.09543	1.95858145051e-07	0.885465	rs3176447	7	FAF1	0	intronic	4.838	6	4	5		Yes	Yes	56437.2	0.0564373
rs3827731	1	50987827	A	G	0.09543	1.95858145051e-07	0.885465	rs3176447	7	FAF1	0	intronic	1.992	5	4	5		Yes	Yes	56324.8	0.0563247
rs59029934	1	50992756	C	T	0.09543	2.3666409073e-07	0.885465	rs3176447	7	FAF1	0	intronic	4.054	6	4	5		Yes	Yes	59829.2	0.0598293
rs56985406	1	50999695	G	A	0.09443	2.22431983819e-07	0.873438	rs3176447	7	FAF1	0	intronic	2.079	7	4	5				59196	0.059196
rs57490213	1	51005792	G	A	0.09443	2.25529912639e-07	0.873438	rs3176447	7	FAF1	0	intronic	4.25	6	5	5				63004.8	0.0630047
rs60848584	1	51010143	C	T	0.09543	2.83136590588e-07	0.885465	rs3176447	7	FAF1	0	intronic	5.972	7	5	15		Yes	Yes	62858.2	0.0628583
rs3789581	1	51019450	T	C	0.09543	5.47510258204e-08	0.885465	rs3176447	7	FAF1	0	intronic	3.478	7	5	5		Yes	Yes	65395.8	0.0653958
rs147696085	1	51021867	G	A	0.09543	5.5935283546e-08	0.885465	rs3176447	7	FAF1	0	intronic	4.521	6	5	5		Yes	Yes
rs115072809	1	51023860	C	T	0.09642	6.61509023998e-08	0.897552	rs3176447	7	FAF1	0	intronic	0.527	7	5	5		Yes	Yes	67579.2	0.0675792
rs3789582	1	51027391	G	A	0.09642	6.68330679372e-08	0.875155	rs3176447	7	FAF1	0	intronic	1.208	7	4	5		Yes	Yes	580515	0.580515
rs72900903	1	51053585	A	G	0.09543	6.51179397938e-08	0.885465	rs3176447	7	FAF1	0	intronic	13.11	7	4	5		Yes	Yes	802272	0.802273
rs57400675	1	51068657	C	T	0.09443	6.82154381974e-08	0.873438	rs3176447	7	FAF1	0	intronic	2.686	5	2	15		Yes	Yes	458778	0.458778
rs112516611	1	51072297	G	A	0.09543	7.42106224383e-08	0.885465	rs3176447	7	FAF1	0	intronic	3.395	6	5	15		Yes	Yes	76663.5	0.0766635
rs111901479	1	51072387	G	A	0.09543	5.80602735387e-08	0.885465	rs3176447	7	FAF1	0	intronic	2.478	7	5	15		Yes	Yes	473228	0.473228
rs72900922	1	51095195	G	A	0.09543	2.85374455018e-08	0.885465	rs3176447	7	FAF1	0	intronic	1	6	5	15		Yes	Yes	63567.8	0.0635678
rs72900926	1	51101616	C	G	0.09543	2.66141759846e-08	0.885465	rs3176447	7	FAF1	0	intronic	0.925	5	5	15		Yes	Yes	58606.8	0.0586067
rs72900928	1	51103180	T	G	0.09543	2.66141759846e-08	0.885465	rs3176447	7	FAF1	0	intronic	3.963	7	5	15		Yes	Yes	48505.2	0.0485052
rs72900932	1	51107959	T	C	0.09642	2.55027357631e-08	0.897552	rs3176447	7	FAF1	0	intronic	6.084	7	5	15		Yes	Yes	47449.5	0.0474495
rs112045565	1	51116118	C	G	0.09642	2.3792014976e-08	0.897552	rs3176447	7	FAF1	0	intronic	0.199	7	5	15		Yes	Yes	49092.2	0.0490922
rs72900938	1	51118527	T	C	0.09642	2.3792014976e-08	0.897552	rs3176447	7	FAF1	0	intronic	6.203	6	5	15		Yes	Yes	51860	0.05186
rs76852824	1	51121526	T	C	0.09642	2.38846354445e-08	0.897552	rs3176447	7	FAF1	0	intronic	3.569	6	4	15		Yes	Yes	67937.8	0.0679378
rs115108083	1	51122249	G	T	0.09443	2.65310411729e-08	0.873438	rs3176447	7	FAF1	0	intronic	0.298	6	5	15		Yes	Yes	53000.5	0.0530005
rs72900940	1	51124579	C	T	0.09543	2.29795057723e-08	0.885465	rs3176447	7	FAF1	0	intronic	1.062	5	5	15		Yes	Yes	60731.5	0.0607315
rs72900944	1	51126914	C	T	0.09543	2.18598902945e-08	0.885465	rs3176447	7	FAF1	0	intronic	6.881	6	5	15		Yes	Yes	773948	0.773948
rs12098132	1	51127524	C	A	0.09543	5.00360604763e-08	0.885465	rs3176447	7	FAF1	0	intronic	3.894	2a	2	15		Yes	Yes	1174765	1.17477
rs113611542	1	51129203	T	C	0.09642	2.30035201544e-08	0.897552	rs3176447	7	FAF1	0	intronic	1.794	7	5	15		Yes	Yes	89428	0.089428
rs116692933	1	51136273	T	C	0.09543	2.58507456114e-08	0.885465	rs3176447	7	FAF1	0	intronic	2.322	6	5	15		Yes	Yes
rs12070594	1	51136876	C	A	0.09742	1.12616079339e-08	0.887229	rs3176447	7	FAF1	0	intronic	0.894	6	5	15		Yes	Yes	1.4273e+06	1.4273
rs113389179	1	51137906	A	G	0.09642	3.13790453074e-08	0.897552	rs3176447	7	FAF1	0	intronic	2.626	7	5	15		Yes	Yes	104367	0.104367
rs57254915	1	51139001	G	T	0.09543	2.48694426191e-08	0.885465	rs3176447	7	FAF1	0	intronic	0.731	7	4	15		Yes	Yes
rs12091972	1	51140636	A	C	0.09742	1.46781971867e-08	0.887229	rs3176447	7	FAF1	0	intronic	2.651	6	5	15		Yes	Yes	1.24179e+06	1.24179
rs72900956	1	51143665	G	T	0.09642	2.48694426191e-08	0.897552	rs3176447	7	FAF1	0	intronic	0.659	5	5	15		Yes	Yes	404538	0.404537
rs72900957	1	51145808	A	G	0.09642	2.42967815596e-08	0.897552	rs3176447	7	FAF1	0	intronic	4.816	7	5	15		Yes	Yes	80840	0.08084
rs12354253	1	51148711	G	A	0.09543	8.47523940918e-09	0.885465	rs3176447	7	FAF1	0	intronic	0.814	6	5	15		Yes	Yes
rs58029717	1	51162128	A	G	0.09543	2.54181808141e-08	0.885465	rs3176447	7	FAF1	0	intronic	6.84	7	5	15		Yes	Yes	92657.2	0.0926572
rs12063007	1	51166302	G	T	0.09642	1.49407981885e-08	0.875155	rs3176447	7	FAF1	0	intronic	16.58	4	2	15		Yes	Yes	1.30458e+06	1.30458
rs12086130	1	51173603	C	T	0.09642	1.25004872955e-08	0.875155	rs3176447	7	FAF1	0	intronic	1.919	5	5	15		Yes	Yes
rs114745413	1	51179311	A	G	0.05268	5.15663161523e-09	0.777328	rs76356735	7	FAF1	0	intronic	8.21	3a	5	15
rs115100714	1	51179515	G	A	0.09543	2.48839838987e-08	0.885465	rs3176447	7	FAF1	0	intronic	0.162	5	5	15		Yes	Yes	1.02553e+06	1.02553
rs72900979	1	51190314	T	C	0.09642	3.1961222358e-08	0.897552	rs3176447	7	FAF1	0	intronic	3.611	4	2	15		Yes	Yes	416275	0.416275
rs72900982	1	51190459	C	T	0.09543	2.51798842138e-08	0.885465	rs3176447	7	FAF1	0	intronic	6.25	2b	2	15		Yes	Yes	72646.5	0.0726465
rs59318346	1	51190932	C	A	0.09642	1.13912674133e-08	0.875155	rs3176447	7	FAF1	0	intronic	1.963	7	5	5		Yes	Yes	1.17038e+06	1.17038
rs11205766	1	51191935	T	A	0.09742	1.13912674133e-08	0.865039	rs3176447	7	FAF1	0	intronic	0.196	6	5	5		Yes	Yes
rs72900983	1	51192756	T	C	0.09642	3.1961222358e-08	0.897552	rs3176447	7	FAF1	0	intronic	5.821	7	4	5		Yes	Yes	413045	0.413045
rs12090545	1	51193984	A	G	0.09642	1.50084085219e-08	0.875155	rs3176447	7	FAF1	0	intronic	5.306	5	4	5		Yes	Yes	1344480	1.34448
rs111580012	1	51197315	C	A	0.09642	3.1961222358e-08	0.897552	rs3176447	7	FAF1	0	intronic	1.846	6	5	5		Yes	Yes	351810	0.35181
rs12091670	1	51200136	A	G	0.09642	3.17357075077e-08	0.875155	rs3176447	7	FAF1	0	intronic	0.521	6	4	5		Yes	Yes	1.12774e+06	1.12774
rs57793888	1	51201424	A	G	0.09642	3.22325582895e-08	0.875155	rs3176447	7	FAF1	0	intronic	6.799	5	4	5		Yes	Yes	961138	0.961137
rs72900998	1	51205760	T	C	0.09642	7.36262187271e-08	0.897552	rs3176447	7	FAF1	0	intronic	0.097	7	4	5		Yes	Yes	993888	0.993888
rs76589723	1	51208574	G	A	0.09543	2.51798842138e-08	0.885465	rs3176447	7	FAF1	0	intronic	12.25	5	4	5		Yes	Yes	404682	0.404683
rs79090772	1	51209148	T	C	0.09642	5.25207412698e-09	0.875155	rs3176447	7	FAF1	0	intronic	0.349	7	4	5		Yes	Yes	1265690	1.26569
rs72902706	1	51212796	A	C	0.09642	2.31090566748e-08	0.897552	rs3176447	7	FAF1	0	intronic	0.052	6	4	5		Yes	Yes	416460	0.41646
rs72902708	1	51213677	C	T	0.09642	1.1536820342e-08	0.875155	rs3176447	7	FAF1	0	intronic	1.345	6	4	5		Yes	Yes	1098710	1.09871
rs113730976	1	51217085	T	C	0.09742	1.95841763174e-08	0.887229	rs3176447	7	FAF1	0	intronic	5.151	7	5	15		Yes	Yes
rs2137676	1	51217839	C	G	0.09642	2.91807016341e-08	0.897552	rs3176447	7	FAF1	0	intronic	3.064	7	5	15		Yes	Yes	417720	0.41772
rs12073283	1	51219188	C	G	0.09742	2.60219466136e-08	0.887229	rs3176447	7	FAF1	0	intronic	11.7	7	4	15		Yes	Yes	924638	0.924638
rs12064411	1	51220291	A	G	0.09742	2.57436875597e-08	0.887229	rs3176447	7	FAF1	0	intronic	8.163	6	5	15		Yes	Yes	929105	0.929105
rs111352324	1	51220680	T	C	0.09841	2.85384205232e-08	0.877098	rs3176447	7	FAF1	0	intronic	9.855	5	4	15		Yes	Yes
rs113611257	1	51221103	G	A	0.09642	1.95360881675e-08	0.897552	rs3176447	7	FAF1	0	intronic	1.351	4	4	15		Yes	Yes	78879.2	0.0788792
rs112282787	1	51221406	T	C	0.09642	2.00988691268e-08	0.897552	rs3176447	7	FAF1	0	intronic	6.861	7	4	15		Yes	Yes	407000	0.407
rs72902722	1	51223002	T	C	0.09642	2.23058708509e-08	0.897552	rs3176447	7	FAF1	0	intronic	2.796	7	5	15		Yes	Yes	206400	0.2064
rs12063943	1	51223263	T	C	0.09742	2.85606924812e-08	0.887229	rs3176447	7	FAF1	0	intronic	4.725	6	5	15		Yes	Yes	1122720	1.12272
rs72902726	1	51223500	T	C	0.09642	2.23058708509e-08	0.897552	rs3176447	7	FAF1	0	intronic	5.906	6	5	15		Yes	Yes	454072	0.454072
rs141935515	1	51224872	G	T	0.09543	2.23922545239e-08	0.885465	rs3176447	7	FAF1	0	intronic	0.459	7	5	15		Yes	Yes
rs58384431	1	51225269	T	C	0.09443	2.67085243445e-08	0.895977	rs3176447	7	FAF1	0	intronic	1.086	6	5	15		Yes	Yes
rs138704662	1	51225273	G	A	0.09443	3.22562122505e-08	0.895977	rs3176447	7	FAF1	0	intronic	0.637	6	5	15		Yes	Yes
rs57545230	1	51225510	G	A	0.09543	2.23922545239e-08	0.885465	rs3176447	7	FAF1	0	intronic	0.721	6	5	15		Yes	Yes
rs148698031	1	51226265	T	C	0.09642	2.21302370153e-08	0.897552	rs3176447	7	FAF1	0	intronic	1.214	7	5	15		Yes	Yes
rs12097606	1	51227064	G	T	0.09742	1.31669242456e-08	0.887229	rs3176447	7	FAF1	0	intronic	0.355	7	5	15		Yes	Yes
rs371097004	1	51228041	T	C	0.09642	2.2855695555e-08	0.897552	rs3176447	7	FAF1	0	intronic	1.272	7	5	15		Yes	Yes
rs112717424	1	51228799	A	G	0.09642	1.97143747117e-08	0.897552	rs3176447	7	FAF1	0	intronic	12.01	6	5	15		Yes	Yes	408695	0.408695
rs72902729	1	51231935	A	G	0.09642	1.97143747117e-08	0.897552	rs3176447	7	FAF1	0	intronic	4.007	6	5	15		Yes	Yes	79831.5	0.0798315
rs77701130	1	51232628	G	C	0.09642	2.18881209084e-08	0.897552	rs3176447	7	FAF1	0	intronic	12.01	4	5	15		Yes	Yes	422000	0.422
rs113119450	1	51235816	T	C	0.09642	1.97143747117e-08	0.897552	rs3176447	7	FAF1	0	intronic	11.19	7	5	15		Yes	Yes	391968	0.391968
rs112095647	1	51237302	C	G	0.09742	2.55275379219e-08	0.887229	rs3176447	7	FAF1	0	intronic	0.816	7	5	15		Yes	Yes	1.51338e+06	1.51338
rs72902736	1	51239976	A	G	0.09642	1.99167438269e-08	0.897552	rs3176447	7	FAF1	0	intronic	1.164	6	5	15		Yes	Yes	368905	0.368905
rs80326064	1	51240851	C	T	0.09642	2.21447733443e-08	0.897552	rs3176447	7	FAF1	0	intronic	1.47	5	5	15		Yes	Yes	379555	0.379555
rs12084054	1	51242141	C	T	0.09642	2.84461834295e-08	0.875155	rs3176447	7	FAF1	0	intronic	3.975	6	5	5		Yes	Yes	986505	0.986505
rs72902744	1	51243642	A	G	0.09642	2.22144890678e-08	0.897552	rs3176447	7	FAF1	0	intronic	5.825	5	4	5		Yes	Yes	420438	0.420438
rs12089747	1	51246155	C	T	0.09742	1.17974134987e-08	0.887229	rs3176447	7	FAF1:PHBP12	00:00:00	ncRNA_exonic	6.294	5	4	4		Yes	Yes	1077810	1.07781
rs12074850	1	51248316	A	G	0.09742	1.35666749505e-08	0.887229	rs3176447	7	FAF1	0	intronic	2.047	7	5	5		Yes	Yes	1117940	1.11794
rs112299817	1	51249315	G	A	0.09642	2.03476017026e-08	0.897552	rs3176447	7	FAF1	0	intronic	10.59	5	1	5		Yes	Yes
rs111701872	1	51249528	C	T	0.09642	2.03476017026e-08	0.897552	rs3176447	7	FAF1	0	intronic	5.419	7	1	5		Yes	Yes	82833.5	0.0828335
rs72902755	1	51250908	G	T	0.09642	2.47135656795e-08	0.897552	rs3176447	7	FAF1	0	intronic	0.251	6	4	5		Yes	Yes	330615	0.330615
rs72902760	1	51252471	A	C	0.09642	3.16755662214e-08	0.897552	rs3176447	7	FAF1	0	intronic	3.704	5	4	5		Yes	Yes	327580	0.32758
rs12075991	1	51252618	T	C	0.09742	2.8308420699e-08	0.887229	rs3176447	7	FAF1	0	intronic	1.786	5	4	5		Yes	Yes	1698080	1.69808
rs72902763	1	51255320	T	C	0.09642	2.22144890678e-08	0.897552	rs3176447	7	FAF1	0	intronic	2.878	5	5	5		Yes	Yes	427960	0.42796
rs80297338	1	51255677	C	A	0.09642	2.47135656795e-08	0.897552	rs3176447	7	FAF1	0	intronic	14.04	7	5	5		Yes	Yes	48085	0.048085
rs58432198	1	51256091	C	T	0.1173	6.43692794543e-09	0.723949	rs3176447	7	FAF1	0	intronic	2.611	7	5	5				1319525	1.31953
rs72902765	1	51256698	T	G	0.09642	2.22144890678e-08	0.897552	rs3176447	7	FAF1	0	intronic	4.808	7	5	15		Yes	Yes	324120	0.32412
rs1015085	1	51260668	C	A	0.09642	2.47135656795e-08	0.897552	rs3176447	7	FAF1	0	intronic	1.708	NA	4	15		Yes	Yes	310200	0.3102
rs72902767	1	51260999	A	G	0.09642	2.4305514538e-08	0.897552	rs3176447	7	FAF1	0	intronic	3.355	5	4	15		Yes	Yes	512932	0.512933
rs72902768	1	51261965	C	T	0.09642	2.47135656795e-08	0.897552	rs3176447	7	FAF1	0	intronic	1.035	2b	2	15		Yes	Yes	334042	0.334043
rs60788683	1	51262653	A	C	0.09742	2.8308420699e-08	0.887229	rs3176447	7	FAF1	0	intronic	2.839	6	5	15		Yes	Yes
rs59430062	1	51262664	C	T	0.09642	2.47135656795e-08	0.897552	rs3176447	7	FAF1	0	intronic	0.36	7	5	15		Yes	Yes
rs72902772	1	51265368	C	T	0.09642	1.99561175087e-08	0.897552	rs3176447	7	FAF1	0	intronic	0.125	5	5	15		Yes	Yes	400932	0.400933
rs3789587	1	51266474	C	T	0.09742	1.04779271175e-08	0.887229	rs3176447	7	FAF1	0	intronic	15.3	4	2	15		Yes	Yes	1.82906e+06	1.82906
rs3789588	1	51266523	G	A	0.09642	2.21769131534e-08	0.897552	rs3176447	7	FAF1	0	intronic	14.93	5	2	15		Yes	Yes	138251	0.138251
rs12085022	1	51269018	T	C	0.09742	2.54699695166e-08	0.887229	rs3176447	7	FAF1	0	intronic	4.824	7	5	15		Yes	Yes	1136715	1.13671
rs72902776	1	51269954	G	A	0.09841	2.36979919836e-08	0.877098	rs3176447	7	FAF1	0	intronic	0.849	5	5	15		Yes	Yes	1621730	1.62173
rs72902777	1	51272278	T	C	0.09642	2.21769131534e-08	0.897552	rs3176447	7	FAF1	0	intronic	1.256	5	5	15		Yes	Yes	46366.8	0.0463667
rs11205771	1	51276490	A	G	0.09742	2.55874230705e-08	0.887229	rs3176447	7	FAF1	0	intronic	2.472	6	5	15		Yes	Yes	1803385	1.80339
rs72902778	1	51276715	A	G	0.09642	1.99561175087e-08	0.897552	rs3176447	7	FAF1	0	intronic	3.904	7	5	15		Yes	Yes	498788	0.498787
rs58795848	1	51283510	A	G	0.09742	2.63126265451e-08	0.887229	rs3176447	7	FAF1	0	intronic	3.002	7	5	15		Yes	Yes	1123685	1.12369
rs111701702	1	51284446	T	C	0.09642	1.97638009188e-08	0.897552	rs3176447	7	FAF1	0	intronic	3.834	6	5	15		Yes	Yes	79098	0.079098
rs12058197	1	51284557	T	C	0.09742	2.52052380557e-08	0.887229	rs3176447	7	FAF1	0	intronic	2.319	6	5	15		Yes	Yes	941912	0.941913
rs11205773	1	51284905	T	C	0.09742	2.52052380557e-08	0.887229	rs3176447	7	FAF1	0	intronic	0.874	6	5	15		Yes	Yes	1.02926e+06	1.02926
rs12096626	1	51286155	G	A	0.09742	2.52052380557e-08	0.887229	rs3176447	7	FAF1	0	intronic	1.389	5	5	15		Yes	Yes	803788	0.803787
rs11205777	1	51286954	T	A	0.09742	1.4032310839e-08	0.887229	rs3176447	7	FAF1	0	intronic	2.097	7	5	15		Yes	Yes	1.27283e+06	1.27283
rs72902785	1	51290830	G	A	0.09742	2.76917595126e-08	0.887229	rs3176447	7	FAF1	0	intronic	3.38	5	5	15		Yes	Yes	1.16291e+06	1.16291
rs72902789	1	51293606	G	C	0.09642	2.21769131534e-08	0.897552	rs3176447	7	FAF1	0	intronic	7.713	7	5	15		Yes	Yes	421580	0.42158
rs112931784	1	51294132	G	A	0.09642	1.99561175087e-08	0.897552	rs3176447	7	FAF1	0	intronic	1.024	7	5	15		Yes	Yes	86795.8	0.0867958
rs59786222	1	51295793	C	T	0.09742	1.07884674307e-08	0.887229	rs3176447	7	FAF1	0	intronic	3.081	7	5	15		Yes	Yes
rs12062764	1	51296907	G	A	0.09742	1.28006126336e-08	0.887229	rs3176447	7	FAF1	0	intronic	2.141	7	5	15		Yes	Yes	1.15446e+06	1.15446
rs2095864	1	51299597	C	T	0.09642	2.19185153066e-08	0.897552	rs3176447	7	FAF1	0	intronic	6.711	5	4	15		Yes	Yes	408390	0.40839
rs2095865	1	51299687	C	T	0.09642	2.19185153066e-08	0.897552	rs3176447	7	FAF1	0	intronic	1.938	7	4	15		Yes	Yes	414525	0.414525
rs2105211	1	51299810	G	C	0.09742	1.21914184825e-08	0.887229	rs3176447	7	FAF1	0	intronic	1.944	7	4	15		Yes	Yes	1.77134e+06	1.77134
rs60483827	1	51301657	G	A	0.09642	1.95554771005e-08	0.897552	rs3176447	7	FAF1	0	intronic	2.32	5	5	15		Yes	Yes	129032	0.129032
rs111655515	1	51303605	C	T	0.09642	1.99561175087e-08	0.897552	rs3176447	7	FAF1	0	intronic	0.112	7	5	15		Yes	Yes
rs60832780	1	51303714	T	C	0.09742	2.54699695166e-08	0.887229	rs3176447	7	FAF1	0	intronic	2.25	5	5	15		Yes	Yes	1.1569e+06	1.1569
rs72904709	1	51306002	A	G	0.09642	1.99561175087e-08	0.897552	rs3176447	7	FAF1	0	intronic	1.374	6	5	15		Yes	Yes	400865	0.400865
rs57839936	1	51306273	T	C	0.09642	2.21769131534e-08	0.897552	rs3176447	7	FAF1	0	intronic	5.628	7	5	15		Yes	Yes	417672	0.417673
rs12089749	1	51306329	C	A	0.09742	2.82940765309e-08	0.887229	rs3176447	7	FAF1	0	intronic	0.18	7	5	15		Yes	Yes	1.14215e+06	1.14215
rs12067513	1	51310062	G	A	0.09742	2.54699695166e-08	0.887229	rs3176447	7	FAF1	0	intronic	0.118	7	5	15		Yes	Yes	1.19748e+06	1.19748
rs57412341	1	51310327	A	G	0.09642	1.99561175087e-08	0.897552	rs3176447	7	FAF1	0	intronic	1.33	6	4	15		Yes	Yes	63120	0.06312
rs72904713	1	51312992	A	G	0.09642	2.24487030603e-08	0.897552	rs3176447	7	FAF1	0	intronic	9.429	5	5	15		Yes	Yes	85449.8	0.0854498
rs59390962	1	51314531	C	T	0.09642	2.21769131534e-08	0.897552	rs3176447	7	FAF1	0	intronic	0.694	7	5	15		Yes	Yes	418078	0.418077
rs12083647	1	51314649	A	G	0.09742	2.92449782344e-08	0.887229	rs3176447	7	FAF1	0	intronic	1.375	7	5	15		Yes	Yes	1.21126e+06	1.21126
rs72904718	1	51315456	T	C	0.09642	2.21769131534e-08	0.897552	rs3176447	7	FAF1	0	intronic	6.138	7	4	15		Yes	Yes	610562	0.610563
rs72904719	1	51324546	G	T	0.09642	2.21769131534e-08	0.897552	rs3176447	7	FAF1	0	intronic	4.768	5	5	15		Yes	Yes	358125	0.358125
rs113910111	1	51328773	T	C	0.09742	2.54699695166e-08	0.887229	rs3176447	7	FAF1	0	intronic	3.233	6	5	15		Yes	Yes	1162070	1.16207
rs111779227	1	51328987	A	C	0.09642	1.99561175087e-08	0.897552	rs3176447	7	FAF1	0	intronic	2.99	6	5	15		Yes	Yes	82510.5	0.0825105
rs2175794	1	51333179	A	T	0.09642	2.19185153066e-08	0.897552	rs3176447	7	FAF1	0	intronic	1.681	5	5	15		Yes	Yes	416552	0.416552
rs72904723	1	51334304	A	G	0.09642	1.99561175087e-08	0.897552	rs3176447	7	FAF1	0	intronic	4.438	6	5	15		Yes	Yes	415745	0.415745
rs72904725	1	51334488	C	T	0.09742	2.54699695166e-08	0.887229	rs3176447	7	FAF1	0	intronic	1.528	6	5	15		Yes	Yes	1.08473e+06	1.08473
rs72904726	1	51339332	T	C	0.09642	2.12966994887e-08	0.897552	rs3176447	7	FAF1	0	intronic	6.576	2b	1	15		Yes	Yes	397402	0.397402
rs59128535	1	51340401	T	A	0.09742	1.16064654975e-08	0.887229	rs3176447	7	FAF1	0	intronic	4.513	1f	5	15		Yes	Yes	1.30936e+06	1.30936
rs72904730	1	51342035	G	C	0.09642	2.15584923322e-08	0.897552	rs3176447	7	FAF1	0	intronic	1.983	7	4	15		Yes	Yes	403878	0.403878
rs72904732	1	51342809	A	G	0.09642	1.94282610429e-08	0.897552	rs3176447	7	FAF1	0	intronic	4.801	7	4	15		Yes	Yes	410068	0.410067
rs58791125	1	51342856	G	A	0.09742	1.41247903413e-08	0.887229	rs3176447	7	FAF1	0	intronic	9.497	7	4	15		Yes	Yes	1220970	1.22097
rs12058681	1	51346663	A	T	0.09742	2.5328270459e-08	0.887229	rs3176447	7	FAF1	0	intronic	3.932	6	5	15		Yes	Yes	1133445	1.13345
rs12088617	1	51347213	T	G	0.09742	1.41292477401e-08	0.887229	rs3176447	7	FAF1	0	intronic	0.916	7	5	15		Yes	Yes	1147540	1.14754
rs12068606	1	51351281	C	T	0.09742	1.3855703415e-08	0.887229	rs3176447	7	FAF1	0	intronic	1.661	5	5	15		Yes	Yes	1.25925e+06	1.25925
rs72904737	1	51351846	G	A	0.09642	1.06903586728e-07	0.897552	rs3176447	7	FAF1	0	intronic	6.566	6	5	15		Yes	Yes	88024	0.088024
rs138422027	1	51353068	C	A	0.09642	7.73546036627e-08	0.897552	rs3176447	7	FAF1	0	intronic	1.982	7	5	15		Yes	Yes
rs144432213	1	51353720	C	G	0.0994	1.68889054637e-08	0.867155	rs3176447	7	FAF1	0	intronic	0.008	6	5	15		Yes	Yes
rs138368422	1	51355823	A	G	0.09642	2.15584923322e-08	0.897552	rs3176447	7	FAF1	0	intronic	2.629	7	5	15		Yes	Yes
rs150183244	1	51356091	G	T	0.09742	3.08055180095e-08	0.887229	rs3176447	7	FAF1	0	intronic	0.769	7	5	15		Yes	Yes
rs138714168	1	51356132	T	C	0.09642	2.35264807154e-08	0.897552	rs3176447	7	FAF1	0	intronic	7.188	7	5	15		Yes	Yes
rs9701805	1	51356810	G	C	0.09742	1.06244161123e-08	0.887229	rs3176447	7	FAF1	0	intronic	0.051	7	5	15		Yes	Yes	1493465	1.49347
rs57095912	1	51356830	T	G	0.09642	1.94282610429e-08	0.897552	rs3176447	7	FAF1	0	intronic	2.612	7	5	15		Yes	Yes	416910	0.41691
rs60329786	1	51357343	C	T	0.09642	2.15584923322e-08	0.897552	rs3176447	7	FAF1	0	intronic	5.117	7	5	15		Yes	Yes	424252	0.424252
rs12076849	1	51362441	C	T	0.09841	1.58445087686e-08	0.857501	rs3176447	7	FAF1	0	intronic	1.7	7	5	15		Yes	Yes	1.47549e+06	1.47549
rs11205788	1	51363096	G	A	0.09742	2.84953884699e-08	0.887229	rs3176447	7	FAF1	0	intronic	2.626	6	5	15		Yes	Yes
rs72904745	1	51363273	C	G	0.09642	2.22682055838e-08	0.897552	rs3176447	7	FAF1	0	intronic	4.382	7	5	15		Yes	Yes	79052	0.079052
rs57957311	1	51366576	T	A	0.09642	2.00990988885e-08	0.897552	rs3176447	7	FAF1	0	intronic	4.983	7	5	15		Yes	Yes	408028	0.408027
rs72904749	1	51367420	C	T	0.09742	1.37139566623e-08	0.887229	rs3176447	7	FAF1	0	intronic	6.928	6	5	15		Yes	Yes	1.3222e+06	1.3222
rs1573012	1	51369991	T	C	0.09642	2.25767752702e-08	0.897552	rs3176447	7	FAF1	0	intronic	9.081	6	5	15		Yes	Yes	404325	0.404325
rs10399644	1	51370926	C	T	0.09742	2.89091842387e-08	0.887229	rs3176447	7	FAF1	0	intronic	1.036	7	5	15		Yes	Yes
rs149007343	1	51371551	T	A	0.09642	2.21504640442e-08	0.897552	rs3176447	7	FAF1	0	intronic	6.31	6	5	15		Yes	Yes
rs148138388	1	51371608	G	C	0.09245	1.51470568228e-08	0.849558	rs3176447	7	FAF1	0	intronic	3.446	7	5	15
rs184112992	1	51371609	T	A	0.09245	1.51470568228e-08	0.849558	rs3176447	7	FAF1	0	intronic	5.149	7	5	15
rs12073279	1	51372094	A	G	0.09841	2.91969862172e-08	0.877098	rs3176447	7	FAF1	0	intronic	3.754	7	5	15		Yes	Yes
rs59542416	1	51372251	T	C	0.09642	2.28199122422e-08	0.897552	rs3176447	7	FAF1	0	intronic	6.217	7	5	15		Yes	Yes
rs140087721	1	51374139	T	C	0.09642	2.25767752702e-08	0.897552	rs3176447	7	FAF1	0	intronic	6.372	6	5	15		Yes	Yes
rs58813795	1	51374242	C	T	0.09742	3.33808858236e-08	0.887229	rs3176447	7	FAF1	0	intronic	1.336	6	5	15		Yes	Yes
rs60244988	1	51374608	T	G	0.09742	2.89091842387e-08	0.887229	rs3176447	7	FAF1	0	intronic	2.514	7	5	15		Yes	Yes	1098620	1.09862
rs140468540	1	51374764	T	C	0.09642	2.25767752702e-08	0.897552	rs3176447	7	FAF1	0	intronic	6.808	7	5	15		Yes	Yes
rs57183177	1	51379945	A	G	0.09642	2.28199122422e-08	0.897552	rs3176447	7	FAF1	0	intronic	5.985	5	4	15		Yes	Yes	74514.2	0.0745143
rs12089041	1	51381594	C	T	0.09642	1.38147003095e-08	0.875155	rs3176447	7	FAF1	0	intronic	0.265	5	4	15		Yes	Yes	1.12207e+06	1.12207
rs12074982	1	51387415	T	C	0.09742	3.28143437225e-08	0.887229	rs3176447	7	FAF1	0	intronic	2.835	6	5	15		Yes	Yes	748942	0.748942
rs12071359	1	51388895	G	A	0.09742	1.81691295746e-08	0.887229	rs3176447	7	FAF1	0	intronic	1.143	7	5	15		Yes	Yes	1628215	1.62821
rs12085666	1	51391569	A	G	0.09841	1.32285212398e-08	0.877098	rs3176447	7	FAF1	0	intronic	13.59	7	4	15		Yes	Yes	1936195	1.9362
rs12095997	1	51391845	C	T	0.09742	1.3900335814e-08	0.887229	rs3176447	7	FAF1	0	intronic	2.797	5	4	15		Yes	Yes	1590395	1.5904
rs72904771	1	51393412	A	G	0.09642	2.30469533167e-08	0.897552	rs3176447	7	FAF1	0	intronic	4.409	5	4	15		Yes	Yes	69491.8	0.0694918
rs12078434	1	51393645	G	C	0.09742	3.28143437225e-08	0.887229	rs3176447	7	FAF1	0	intronic	8.22	7	4	15		Yes	Yes	1056810	1.05681
rs59097691	1	51394098	C	T	0.09742	1.39360721988e-08	0.887229	rs3176447	7	FAF1	0	intronic	2.533	5	4	15		Yes	Yes	1.21126e+06	1.21126
rs183337163	1	51394758	A	G	0.09642	2.34400491859e-08	0.897552	rs3176447	7	FAF1	0	intronic	10.15	6	4	15		Yes	Yes
rs192895373	1	51397643	A	G	0.07157	0.000105769941154	0.696001	rs3176447	7	FAF1	0	intronic	1.812	7	5	15
rs61115731	1	51398101	G	C	0.09742	1.39146194709e-08	0.887229	rs3176447	7	FAF1	0	intronic	0.256	5	4	15		Yes	Yes	1310960	1.31096
rs59524047	1	51399215	G	A	0.09642	2.52581817038e-08	0.897552	rs3176447	7	FAF1	0	intronic	3.325	7	5	15		Yes	Yes
rs112780433	1	51401419	C	T	0.09742	4.40504410545e-08	0.887229	rs3176447	7	FAF1	0	intronic	0.03	6	5	15		Yes	Yes	1.18133e+06	1.18133
rs60048959	1	51403897	C	T	0.09642	2.52581817038e-08	0.897552	rs3176447	7	FAF1	0	intronic	1.357	5	4	15		Yes	Yes	406042	0.406042
rs60290409	1	51404041	C	A	0.09742	3.23811838481e-08	0.887229	rs3176447	7	FAF1	0	intronic	0.697	7	5	15		Yes	Yes	1.14907e+06	1.14907
rs59600829	1	51405667	C	T	0.09642	2.55854538345e-08	0.897552	rs3176447	7	FAF1	0	intronic	1.865	7	4	15		Yes	Yes	415318	0.415318
rs12089568	1	51406874	G	T	0.09742	3.27835740746e-08	0.887229	rs3176447	7	FAF1	0	intronic	0.875	6	5	15		Yes	Yes
rs76183105	1	51413964	G	A	0.09642	3.18001213568e-08	0.897552	rs3176447	7	FAF1	0	intronic	12.62	6	5	15		Yes	Yes
rs72904788	1	51415247	T	G	0.09642	3.22929190035e-08	0.897552	rs3176447	7	FAF1	0	intronic	11.49	4	4	15		Yes	Yes	73922	0.073922
rs72904790	1	51415652	T	C	0.09742	2.2784184355e-08	0.887229	rs3176447	7	FAF1	0	intronic	3.438	7	4	15		Yes	Yes
rs12075888	1	51416823	C	T	0.09742	4.04903891755e-08	0.887229	rs3176447	7	FAF1	0	intronic	1.351	6	5	5		Yes	Yes	967552	0.967553
rs192838696	1	51418553	C	T	0.09742	5.1629221125e-08	0.887229	rs3176447	7	FAF1	0	intronic	0.993	7	5	5		Yes	Yes
rs184773571	1	51418616	G	T	0.09742	5.11553392266e-08	0.887229	rs3176447	7	FAF1	0	intronic	0.701	7	5	5		Yes	Yes
rs191148557	1	51418854	T	C	0.09642	4.56619352029e-08	0.897552	rs3176447	7	FAF1	0	intronic	1.344	7	5	5		Yes	Yes
rs143446041	1	51419038	G	C	0.09742	4.47683624556e-08	0.889235	rs3176447	7	FAF1	0	intronic	0.415	7	5	5		Yes	Yes
rs141780344	1	51419336	A	G	0.09642	3.22929190035e-08	0.897552	rs3176447	7	FAF1	0	intronic	4.319	7	5	5		Yes	Yes	79295.5	0.0792955
rs113836734	1	51419841	A	G	0.09742	2.126497171e-08	0.887229	rs3176447	7	FAF1	0	intronic	1.829	7	4	15		Yes	Yes	1141450	1.14145
rs77603669	1	51423779	G	T	0.09642	3.68669056353e-08	0.897552	rs3176447	7	FAF1	0	intronic	0.465	7	2	5		Yes	Yes	74182.5	0.0741825
rs78181360	1	51428413	A	G	0.05368	2.25656982464e-09	0.868291	rs76356735	7	CDKN2C	0	intronic	6.727	3a	5	15				29996.5	0.0299965
rs3176447	1	51433687	T	A	0.08946	1.04485515214e-09	1	rs3176447	7	CDKN2C	0	UTR5	8.771	4	1	1				1.09844e+06	1.09844
rs3176466	1	51438365	C	T	0.09841	1.49521527662e-08	0.899362	rs3176447	7	CDKN2C	0	intronic	6.224	5	1	5		Yes	Yes	1.12045e+06	1.12045
rs3176468	1	51438881	T	C	0.09841	3.12790666501e-08	0.899362	rs3176447	7	CDKN2C	0	intronic	1.433	4	1	5		Yes	Yes	1089070	1.08907
rs1043141	1	51439777	C	T	0.09642	2.55347430168e-08	0.897552	rs3176447	7	CDKN2C	0	exonic	16.11	2b	1	5		Yes	Yes	50846.8	0.0508468
rs12855	1	51440093	C	T	0.09742	1.25785250984e-08	0.887229	rs3176447	7	CDKN2C	0	UTR3	11.1	3a	1	5		Yes	Yes	1047945	1.04794
rs72904801	1	51442137	A	G	0.09642	1.80642739308e-08	0.897552	rs3176447	7	CDKN2C	1831	intergenic	19.39	4	1	13		Yes	Yes	950990	0.95099
rs116475050	1	51443389	G	C	0.09642	2.56751694329e-08	0.897552	rs3176447	7	CDKN2C	3083	intergenic	0.511	4	1	1		Yes	Yes
rs72906804	1	51450144	A	G	0.09543	2.27566940616e-08	0.883771	rs3176447	7	CDKN2C	9838	intergenic	15.38	7	1	15		Yes	Yes	1.19132e+06	1.19132
rs72906805	1	51450445	G	A	0.09543	2.27566940616e-08	0.883771	rs3176447	7	CDKN2C	10139	intergenic	1.919	5	1	15		Yes	Yes	1082570	1.08257
rs57331401	1	51451372	G	A	0.09543	2.27566940616e-08	0.883771	rs3176447	7	CDKN2C	11066	intergenic	9.537	5	5	15		Yes	Yes	67233.5	0.0672335
rs6694036	1	51452068	T	A	0.09543	2.22171528184e-08	0.883771	rs3176447	7	CDKN2C	11762	intergenic	2.081	7	5	15		Yes	Yes
rs72906810	1	51457200	A	G	0.09642	2.88490868491e-08	0.87328	rs3176447	7	CDKN2C	16894	intergenic	2.623	7	4	15				762028	0.762027
rs10888713	1	51463424	A	T	0.09543	2.99583458414e-08	0.883771	rs3176447	7	CDKN2C	23118	intergenic	9.407	7	5	15		Yes	Yes	1.27672e+06	1.27672
rs72906818	1	51470403	T	G	0.09543	1.80029909454e-07	0.883771	rs3176447	7	CDKN2C	30097	intergenic	1.563	5	4	15		Yes	Yes	61325	0.061325
rs148262742	1	51472241	T	C	0.09543	1.19777431436e-07	0.883771	rs3176447	7	CDKN2C	31935	intergenic	1.782	7	5	15		Yes	Yes	62324	0.062324
rs72906827	1	51482411	C	G	0.09443	8.05358118668e-08	0.89447	rs3176447	7	CDKN2C	42105	intergenic	13.84	7	13	15				64538.8	0.0645388
rs72906830	1	51483605	A	C	0.09443	8.67604001787e-08	0.89447	rs3176447	7	MIR4421	41903	intergenic	5.218	6	13	15				808365	0.808365
rs59225836	1	51485912	A	C	0.09443	8.26046884168e-08	0.89447	rs3176447	7	MIR4421	39596	intergenic	6.254	6	7	15
rs72906839	1	51488572	G	A	0.09344	9.09749450212e-08	0.88237	rs3176447	7	MIR4421	36936	intergenic	1.222	7	14	15				719125	0.719125
rs151226075	1	51489204	A	G	0.09344	7.52337323919e-08	0.88237	rs3176447	7	MIR4421	36304	intergenic	2.759	6	14	15
rs147074973	1	51489794	T	C	0.09443	3.83968609342e-08	0.89447	rs3176447	7	MIR4421	35714	intergenic	4.935	7	14	15
rs72906845	1	51491469	G	T	0.09344	8.44221182832e-08	0.88237	rs3176447	7	MIR4421	34039	intergenic	4.169	5	9	15				68626.8	0.0686268
rs59595057	1	51493428	A	G	0.09344	8.8399644517e-08	0.88237	rs3176447	7	MIR4421	32080	intergenic	0.994	7	14	15				1154400	1.1544
rs113588455	1	51494003	G	A	0.09344	8.16360809843e-08	0.88237	rs3176447	7	MIR4421	31505	intergenic	1.141	7	14	15				69619	0.069619
rs59543294	1	51495673	T	C	0.1153	4.8276642425e-07	0.673599	rs3176447	7	MIR4421	29835	intergenic	2.504	7	14	15				1.21469e+06	1.21469
rs56338437	1	51496597	G	A	0.1153	4.91584205201e-07	0.673599	rs3176447	7	MIR4421	28911	intergenic	1.445	6	9	15				1.19705e+06	1.19705
rs61592460	1	51497037	C	A	0.09841	8.73749748187e-08	0.830969	rs3176447	7	MIR4421	28471	intergenic	2.285	7	14	15				1.07013e+06	1.07013
rs58807574	1	51497278	T	C	0.1153	2.53884500031e-07	0.673599	rs3176447	7	MIR4421	28230	intergenic	0.685	6	14	15
rs67377357	1	51498067	G	C	0.1153	4.33401934881e-07	0.673599	rs3176447	7	MIR4421	27441	intergenic	4.5	7	7	15				601378	0.601378
rs12078447	1	51499525	A	C	0.1153	4.22478459532e-07	0.673599	rs3176447	7	MIR4421	25983	intergenic	11.86	5	7	15				1.18044e+06	1.18044
rs72906860	1	51499822	G	A	0.09344	7.50684520433e-08	0.88237	rs3176447	7	MIR4421	25686	intergenic	0.342	7	7	15				63192	0.063192
rs56350439	1	51501896	C	A	0.1143	5.76456920717e-08	0.662264	rs3176447	7	MIR4421	23612	intergenic	0.34	5	14	15				751395	0.751395
rs72906863	1	51504333	C	T	0.1123	8.96219314679e-09	0.662613	rs3176447	7	MIR4421	21175	intergenic	14.56	6	1	15				557632	0.557632
rs114642927	1	51505221	C	A	0.1113	4.83303481529e-09	0.651436	rs3176447	7	MIR4421	20287	intergenic	1.094	5	9	15
rs116218634	1	51505223	C	A	0.1123	5.71027694668e-09	0.662613	rs3176447	7	MIR4421	20285	intergenic	2.516	5	9	15
rs12088739	1	51506886	A	G	0.09145	3.56783968284e-09	0.882652	rs3176447	7	MIR4421	18622	intergenic	5.166	6	9	15
rs58922966	1	51508282	C	T	0.09046	2.79546112027e-09	0.870718	rs3176447	7	MIR4421	17226	intergenic	0.447	7	14	15
rs60002258	1	51508467	C	A	0.09046	2.91702283255e-09	0.870718	rs3176447	7	MIR4421	17041	intergenic	8.419	7	14	15
rs12078980	1	51508526	T	C	0.09046	3.05694566011e-09	0.870718	rs3176447	7	MIR4421	16982	intergenic	2.127	7	14	15
rs59066428	1	51510030	A	T	0.1123	4.94750167448e-09	0.662613	rs3176447	7	MIR4421	15478	intergenic	7.18	5	14	15				1.17571e+06	1.17571
rs76356735	1	51510942	C	T	0.0507	9.4639997601e-11	1	rs76356735	7	MIR4421	14566	intergenic	4.646	7	14	15				29273.8	0.0292738
rs114675680	1	51512080	T	C	0.09046	5.57512707138e-09	0.870718	rs3176447	7	MIR4421	13428	intergenic	0.081	6	13	15
rs147136903	1	51512441	C	T	0.09046	5.76355613038e-09	0.870718	rs3176447	7	MIR4421	13067	intergenic	0.31	6	13	15				61020	0.06102
rs12082409	1	51514557	G	A	0.1123	7.17887475536e-09	0.662613	rs3176447	7	MIR4421	10951	intergenic	0.191	5	13	15				1.43341e+06	1.43341
rs7518823	1	51514912	G	C	0.1133	1.2843834109e-08	0.67386	rs3176447	7	MIR4421	10596	intergenic	0.205	6	13	15
rs111988223	1	51515746	T	C	0.09145	3.33943931443e-09	0.882652	rs3176447	7	MIR4421	9762	intergenic	1.604	5	9	15
rs57131351	1	51517679	C	G	0.1133	1.30634302285e-08	0.67386	rs3176447	7	MIR4421	7829	intergenic	12.22	6	9	15				1100540	1.10054
rs58957319	1	51517693	T	C	0.09145	5.2555742171e-09	0.882652	rs3176447	7	MIR4421	7815	intergenic	14.16	6	9	15				54964.8	0.0549647
rs7554514	1	51518564	C	T	0.1123	1.07252873055e-08	0.662613	rs3176447	7	MIR4421	6944	intergenic	0.674	7	9	15				1.41161e+06	1.41161
rs72906888	1	51519027	G	T	0.09046	1.26414984048e-08	0.870718	rs3176447	7	MIR4421	6481	intergenic	3.667	7	9	15				54014.8	0.0540148
rs111868347	1	51523990	G	A	0.09046	6.55774558489e-09	0.870718	rs3176447	7	MIR4421	1518	intergenic	0.767	6	9	15				59293	0.059293
rs59699538	1	51524590	C	T	0.1123	8.71123067733e-09	0.662613	rs3176447	7	MIR4421	918	upstream	2.185	4	7	15				1168140	1.16814
rs7514622	1	51525330	C	T	0.1123	3.67638435369e-08	0.662613	rs3176447	7	MIR4421	178	upstream	5.524	7	8	15				1.00346e+06	1.00346
rs13376646	1	51526232	T	C	0.1133	4.42449530056e-08	0.67386	rs3176447	7	MIR4421	654	downstream	4.773	7	7	15				997032	0.997032
rs6689663	1	51527308	G	A	0.1123	4.86017144749e-08	0.662613	rs3176447	7	MIR4421	1730	intergenic	10.29	7	5	15				1.05216e+06	1.05216
rs72906900	1	51527642	T	G	0.09046	1.81631008473e-08	0.870718	rs3176447	7	MIR4421	2064	intergenic	2.941	5	5	15				63511.5	0.0635115
rs12066733	1	51528265	C	T	0.1133	2.49767489498e-08	0.655674	rs3176447	7	MIR4421	2687	intergenic	0.081	7	5	15				1.21904e+06	1.21904
rs4131141	1	51528697	C	T	0.1123	2.34106405697e-08	0.662613	rs3176447	7	MIR4421	3119	intergenic	0.061	5	5	15				1.15357e+06	1.15357
rs4131142	1	51528752	T	C	0.09046	1.54046191815e-08	0.870718	rs3176447	7	MIR4421	3174	intergenic	12.24	3a	5	15				63807.8	0.0638077
rs199995828	1	51529372	A	G	0.09046	3.46792431941e-08	0.870718	rs3176447	7	MIR4421	3794	intergenic	3.471	6	7	15
rs60711697	1	51529745	C	G	0.1123	4.182720577e-08	0.662613	rs3176447	7	MIR4421	4167	intergenic	1.221	7	5	15				1.03329e+06	1.03329
rs57975171	1	51530051	A	G	0.1133	3.2891579857e-08	0.67386	rs3176447	7	MIR4421	4473	intergenic	0.578	7	5	15				1139650	1.13965
rs12069777	1	51530486	C	T	0.1123	4.69454491198e-08	0.662613	rs3176447	7	MIR4421	4908	intergenic	1.553	7	5	15				1.02998e+06	1.02998
rs72908816	1	51530989	T	C	0.09046	3.88838002015e-08	0.870718	rs3176447	7	MIR4421	5411	intergenic	3.737	7	5	15				70278	0.070278
rs6662160	1	51531838	C	T	0.09046	2.81285931301e-08	0.870718	rs3176447	7	MIR4421	6260	intergenic	1.505	7	5	15				759688	0.759687
rs112604690	1	51532358	A	T	0.09046	2.83927774334e-08	0.870718	rs3176447	7	MIR4421	6780	intergenic	0.607	7	5	15				62458.8	0.0624588
rs112442702	1	51532590	G	A	0.09046	3.58679548908e-08	0.870718	rs3176447	7	MIR4421	7012	intergenic	3.694	7	5	15				61325	0.061325
rs11205807	1	51535380	C	T	0.04573	1.21815697855e-13	0.713311	rs75204777	7	MIR4421	9802	intergenic	0.979	5	5	15				655745	0.655745
rs12057471	1	51536008	G	A	0.04573	1.14697447548e-13	0.713311	rs75204777	7	MIR4421	10430	intergenic	2.256	5	7	15				624442	0.624443
rs59936351	1	51537066	A	G	0.1163	3.81359106057e-09	0.722082	rs6680483	7	MIR4421	11488	intergenic	3.636	2b	2	15				1.04919e+06	1.04919
rs72908840	1	51537371	G	T	0.04573	5.87141497251e-13	0.713311	rs75204777	7	MIR4421	11793	intergenic	0.339	5	2	15				239541	0.239541
rs72908843	1	51537957	G	A	0.04573	8.8281008273e-14	0.713311	rs75204777	7	MIR4421	12379	intergenic	4.241	4	2	15				216544	0.216543
rs6656199	1	51539890	T	C	0.1153	5.35956231491e-09	0.730435	rs6680483	7	MIR4421	14312	intergenic	2.27	5	5	15				1.28813e+06	1.28813
rs72908846	1	51540607	G	A	0.04573	9.60331705697e-14	0.713311	rs75204777	7	MIR4421	15029	intergenic	0.417	7	5	15				200042	0.200042
rs4926877	1	51541808	C	A	0.08449	7.0636622704e-09	1	rs4926877	7	MIR4421	16230	intergenic	1.533	7	5	15
rs11205808	1	51543746	A	T	0.1163	1.35682040668e-09	0.722082	rs6680483	7	MIR4421	18168	intergenic	0.313	6	7	15				1183850	1.18385
rs111565918	1	51544174	T	C	0.1153	2.26265122806e-09	0.730435	rs6680483	7	MIR4421	18596	intergenic	2.184	4	1	15				1.0135e+06	1.0135
rs113960175	1	51544216	A	G	0.1153	2.21165999266e-09	0.730435	rs6680483	7	MIR4421	18638	intergenic	2.251	5	2	15				980290	0.98029
rs7541663	1	51544465	C	T	0.1163	1.6326325523e-09	0.722082	rs6680483	7	MIR4421	18887	intergenic	1.65	5	7	15				1.08738e+06	1.08738
rs11205809	1	51547424	A	G	0.1402	2.63604024741e-09	0.831896	rs6680483	7	C1orf185	20481	intergenic	2.893	6	5	14				1538075	1.53808
rs11205810	1	51547472	C	T	0.1312	1.06337365747e-09	0.937171	rs6680483	7	C1orf185	20433	intergenic	0.885	6	5	14
rs60240128	1	51548978	G	A	0.1322	4.818049085e-10	1	rs6680483	7	C1orf185	18927	intergenic	5.97	6	13	14				1.375e+06	1.375
rs6702775	1	51549253	C	T	0.04573	1.18374749667e-17	0.87149	rs75204777	7	C1orf185	18652	intergenic	1.025	7	13	14				746498	0.746498
rs6680483	1	51549424	G	A	0.1322	4.39524847034e-10	1	rs6680483	7	C1orf185	18481	intergenic	1.965	7	13	14
rs4073099	1	51552838	A	G	0.04573	1.18374749667e-17	0.87149	rs75204777	7	C1orf185	15067	intergenic	0.065	4	7	14				759878	0.759877
rs59824935	1	51554017	C	T	0.04573	1.14947425792e-17	0.87149	rs75204777	7	C1orf185	13888	intergenic	0.051	7	13	14				560530	0.56053
rs72908875	1	51554755	T	C	0.04573	1.18374749667e-17	0.87149	rs75204777	7	C1orf185	13150	intergenic	12.84	7	9	14				735245	0.735245
rs72908878	1	51554925	A	G	0.04573	1.73433266459e-17	0.87149	rs75204777	7	C1orf185	12980	intergenic	12.58	6	9	14				190018	0.190018
rs7532772	1	51555875	A	G	0.1322	5.05270327945e-10	1	rs6680483	7	C1orf185	12030	intergenic	2.59	7	9	15				1.73139e+06	1.73139
rs57501944	1	51555983	G	T	0.04573	1.14947425792e-17	0.87149	rs75204777	7	C1orf185	11922	intergenic	1.137	7	9	15				556042	0.556042
rs72892405	1	51558119	G	A	0.04573	1.18374749667e-17	0.87149	rs75204777	7	C1orf185	9786	intergenic	6.489	6	9	15				756285	0.756285
rs7530673	1	51558856	C	A	0.07654	7.24712349659e-15	0.985585	rs57401684	7	C1orf185	9049	intergenic	0.112	7	7	15				1361580	1.36158
rs11485580	1	51560839	A	T	0.04573	1.18374749667e-17	0.87149	rs75204777	7	C1orf185	7066	intergenic	3.831	5	5	15				741098	0.741097
rs72892411	1	51561370	C	T	0.04573	1.18374749667e-17	0.87149	rs75204777	7	C1orf185	6535	intergenic	8.59	7	7	15				745878	0.745877
rs6681364	1	51562016	A	G	0.07654	4.58070561082e-15	0.985585	rs57401684	7	C1orf185	5889	intergenic	4.866	6	5	15				1436470	1.43647
rs11485581	1	51562762	T	C	0.04573	1.18374749667e-17	0.87149	rs75204777	7	C1orf185	5143	intergenic	4.142	6	5	15
rs11488220	1	51562786	T	G	0.04573	1.18374749667e-17	0.87149	rs75204777	7	C1orf185	5119	intergenic	9.712	6	5	15				739455	0.739455
rs11205813	1	51564034	T	C	0.04573	1.18374749667e-17	0.87149	rs75204777	7	C1orf185	3871	intergenic	2.382	6	5	15
rs72892420	1	51564853	G	A	0.04573	1.18374749667e-17	0.87149	rs75204777	7	C1orf185	3052	intergenic	10.76	6	5	15				720560	0.72056
rs75371861	1	51566686	A	T	0.04473	1.16950399482e-17	0.891064	rs75204777	7	C1orf185	1219	intergenic	0.342	6	5	15
rs11804832	1	51567215	A	G	0.07555	4.91949271906e-15	1	rs57401684	7	C1orf185	690	upstream	0.238	7	14	15				1452200	1.4522
rs113087449	1	51567300	G	A	0.07555	6.53096120217e-15	1	rs57401684	7	C1orf185	605	upstream	7.198	6	14	15
rs17106406	1	51567474	A	C	0.04473	1.16950399482e-17	0.891064	rs75204777	7	C1orf185	431	upstream	0.1	7	14	15
rs12076395	1	51568124	A	G	0.04573	1.3864909505e-17	0.87149	rs75204777	7	C1orf185	0	intronic	5.763	5	14	15				718905	0.718905
rs12068050	1	51569624	G	A	0.04473	1.16950399482e-17	0.891064	rs75204777	7	C1orf185	0	intronic	2.558	6	14	15				701370	0.70137
rs17106407	1	51571122	A	G	0.04473	1.16950399482e-17	0.891064	rs75204777	7	C1orf185	0	intronic	0.841	7	14	15				688542	0.688542
rs57401684	1	51571884	T	A	0.07555	3.06085878669e-15	1	rs57401684	7	C1orf185	0	intronic	0.217	6	14	15
rs79304933	1	51571893	T	A	0.07654	1.15289005188e-14	0.985585	rs57401684	7	C1orf185	0	intronic	0.275	6	14	15				1704730	1.70473
rs12072311	1	51572465	G	C	0.04473	9.6204389344e-18	0.891064	rs75204777	7	C1orf185	0	intronic	0.732	6	14	15
rs11205817	1	51573963	T	A	0.07455	6.70793185977e-15	0.985439	rs57401684	7	C1orf185	0	intronic	0.292	5	2	15
rs12033811	1	51574602	G	A	0.07555	4.33890950319e-15	1	rs57401684	7	C1orf185	0	intronic	2.351	5	2	15				1.34948e+06	1.34948
rs17106409	1	51576197	T	C	0.07555	5.4428761357e-15	1	rs57401684	7	C1orf185	0	intronic	0.38	6	13	15
rs116100525	1	51576633	C	G	0.04374	4.91751598638e-18	0.911454	rs75204777	7	C1orf185	0	intronic	1.1	6	14	15
rs67343486	1	51579620	A	C	0.07555	6.70793185977e-15	1	rs57401684	7	C1orf185	0	intronic	8.211	6	7	15				1.39969e+06	1.39969
rs79203824	1	51581486	A	G	0.04374	4.91751598638e-18	0.911454	rs75204777	7	C1orf185	0	intronic	3.566	3a	12	15				38170.2	0.0381703
rs193261074	1	51583835	G	T	0.04274	1.14529074144e-17	0.932713	rs75204777	7	C1orf185	0	intronic	0.059	7	13	15				37937.2	0.0379372
rs12093378	1	51585227	A	G	0.05169	1.11891547321e-16	0.772976	rs78086411	7	C1orf185	0	intronic	0.153	5	13	15				1091640	1.09164
rs59851927	1	51586945	A	G	0.05169	8.96317768712e-17	0.772976	rs78086411	7	C1orf185	0	intronic	7.383	5	13	15				1433210	1.43321
rs76083709	1	51588565	A	G	0.0497	8.04868048944e-17	0.800447	rs75204777	7	C1orf185	0	intronic	8.529	5	9	15				743628	0.743627
rs77782444	1	51589492	C	G	0.04274	1.81547271147e-17	0.932713	rs75204777	7	C1orf185	0	intronic	0.083	7	9	15				39702.2	0.0397023
rs12086999	1	51589653	T	G	0.04473	2.35738060577e-17	0.891064	rs75204777	7	C1orf185	0	intronic	0.17	6	9	15
rs80217527	1	51591725	C	T	0.04274	1.81547271147e-17	0.932713	rs75204777	7	C1orf185	0	intronic	4.27	7	14	15				40051.5	0.0400515
rs61677045	1	51592974	G	T	0.05169	2.24628007664e-16	0.772976	rs78086411	7	C1orf185	0	intronic	0.621	5	14	15
rs4433450	1	51594929	T	C	0.05268	1.39634235045e-16	0.760994	rs75204777	7	C1orf185	0	intronic	4.038	7	14	15				1477165	1.47717
rs114495468	1	51597985	T	C	0.04274	2.3717369061e-17	0.932713	rs75204777	7	C1orf185	0	intronic	4.794	7	9	15				33203.5	0.0332035
rs11801530	1	51604023	A	G	0.05169	3.77097166496e-16	0.772976	rs78086411	7	C1orf185	0	intronic	0.744	7	14	15				1.54187e+06	1.54187
rs28654087	1	51604265	C	T	0.04274	1.60701233917e-17	0.932713	rs75204777	7	C1orf185	0	intronic	2.286	6	14	15				881302	0.881302
rs60487493	1	51605804	T	C	0.04274	2.11221132026e-17	0.932713	rs75204777	7	C1orf185	0	intronic	3.47	7	7	15				908608	0.908608
rs12071547	1	51606983	C	G	0.05169	2.69860899912e-16	0.772976	rs78086411	7	C1orf185	0	intronic	0.014	6	7	15				1361655	1.36166
rs116237199	1	51610351	C	A	0.04274	1.99107359928e-17	0.932713	rs75204777	7	C1orf185	0	intronic	1.312	7	13	15				41869.8	0.0418697
rs74080735	1	51610533	A	T	0.05169	3.81882863537e-16	0.772976	rs78086411	7	C1orf185	0	intronic	3.207	7	13	15				1.52272e+06	1.52272
rs41286446	1	51611515	A	C	0.04274	1.34121017785e-17	0.932713	rs75204777	7	C1orf185	0	intronic	8.234	7	14	15				42601.5	0.0426015
rs9887881	1	51615719	T	C	0.04274	1.99722698569e-17	0.932713	rs75204777	7	C1orf185	1966	intergenic	7.067	7	14	15				794970	0.79497
rs7532605	1	51615912	A	G	0.05169	2.69860899912e-16	0.772976	rs78086411	7	C1orf185	2159	intergenic	0.466	7	14	15				1.15882e+06	1.15882
rs12084577	1	51616183	C	T	0.05169	2.69860899912e-16	0.772976	rs78086411	7	C1orf185	2430	intergenic	1.974	7	14	15				1.18152e+06	1.18152
rs12074413	1	51616379	A	G	0.1402	1.01060335127e-09	0.881199	rs6680483	7	C1orf185	2626	intergenic	3.377	6	14	15
rs77647381	1	51616833	A	G	0.04274	1.29310058886e-17	0.932713	rs75204777	7	C1orf185	3080	intergenic	3.439	5	14	15				42543.5	0.0425435
rs12064928	1	51618573	T	G	0.05169	2.69860899912e-16	0.772976	rs78086411	7	C1orf185	4820	intergenic	5.032	6	9	15				1.22148e+06	1.22148
rs74581889	1	51618878	G	A	0.04274	1.02449714706e-17	0.932713	rs75204777	7	CFL1P2	4581	intergenic	0.192	7	9	15				862790	0.86279
rs72894420	1	51619809	G	C	0.05169	2.69860899912e-16	0.772976	rs78086411	7	CFL1P2	3650	intergenic	0.879	7	9	9				1275870	1.27587
rs72894423	1	51619900	C	A	0.05169	3.39464823135e-16	0.772976	rs78086411	7	CFL1P2	3559	intergenic	1.349	7	9	9				1.22314e+06	1.22314
rs12070851	1	51622697	T	C	0.04274	1.99722698569e-17	0.932713	rs75204777	7	CFL1P2	762	downstream	9.38	4	7	15				835285	0.835285
rs114156779	1	51623154	C	T	0.03777	8.52212817411e-16	0.821648	rs75204777	7	CFL1P2	305	downstream	1.266	5	7	15				37710.8	0.0377108
rs59856424	1	51624437	G	A	0.05169	3.77097166496e-16	0.772976	rs78086411	7	CFL1P2	293	upstream	0.336	7	9	15
rs115298321	1	51626511	G	A	0.04274	2.09161979675e-17	0.932713	rs75204777	7	CFL1P2	2367	intergenic	7.268	7	14	15
rs142632436	1	51628012	T	C	0.04274	1.29609871302e-17	0.932713	rs75204777	7	CFL1P2	3868	intergenic	6.49	7	14	15
rs137973025	1	51628722	G	A	0.04274	1.29609871302e-17	0.932713	rs75204777	7	CFL1P2	4578	intergenic	10.6	5	14	15
rs114217677	1	51629420	G	T	0.04274	1.63804399101e-17	0.932713	rs75204777	7	CFL1P2	5276	intergenic	1.227	7	5	15
rs77783104	1	51629837	A	G	0.04274	1.99107359928e-17	0.932713	rs75204777	7	CFL1P2	5693	intergenic	0.841	7	5	15
rs11205821	1	51631884	C	T	0.05169	2.69860899912e-16	0.772976	rs78086411	7	CFL1P2	7740	intergenic	1.508	4	5	15
rs59273644	1	51634613	G	T	0.04274	1.29665901832e-17	0.932713	rs75204777	7	CFL1P2	10469	intergenic	2.634	5	5	15
rs80056613	1	51634832	G	T	0.04274	2.04624489532e-17	0.932713	rs75204777	7	CFL1P2	10688	intergenic	9.701	5	5	15
rs1999230	1	51635557	C	T	0.05169	2.69860899912e-16	0.772976	rs78086411	7	CFL1P2	11413	intergenic	1.81	7	5	15
rs78086411	1	51636554	T	A	0.0666	3.66574789339e-15	1	rs78086411	7	CFL1P2	12410	intergenic	0.729	6	5	15
rs77553263	1	51637104	T	C	0.04274	1.67334684228e-17	0.932713	rs75204777	7	CFL1P2	12960	intergenic	11.91	7	5	15
rs10888718	1	51637522	T	C	0.05169	2.69860899912e-16	0.772976	rs78086411	7	CFL1P2	13378	intergenic	1.562	7	5	15
rs79355989	1	51637955	C	T	0.04274	1.61875079741e-17	0.932713	rs75204777	7	CFL1P2	13811	intergenic	0.237	6	5	15
rs6663478	1	51640531	T	A	0.05169	2.69860899912e-16	0.772976	rs78086411	7	AL162430.2	13603	intergenic	2.408	7	7	15
rs11205822	1	51643669	T	C	0.05169	3.54716046293e-16	0.772976	rs78086411	7	AL162430.2	10465	intergenic	0.141	6	9	15
rs2104773	1	51644579	T	C	0.05169	3.62053821736e-16	0.772976	rs78086411	7	AL162430.2	9555	intergenic	2.851	6	14	15
rs74730257	1	51646922	A	T	0.04274	1.63762168737e-17	0.932713	rs75204777	7	AL162430.2	7212	intergenic	2.077	7	14	15
rs145369029	1	51647894	G	A	0.04274	1.63382583497e-17	0.932713	rs75204777	7	AL162430.2	6240	intergenic	0.491	7	13	15
rs3850875	1	51648608	G	A	0.05169	4.8020711627e-16	0.772976	rs78086411	7	AL162430.2	5526	intergenic	13.1	7	13	15
rs74866786	1	51648876	G	A	0.04274	1.63382583497e-17	0.932713	rs75204777	7	AL162430.2	5258	intergenic	0.085	7	9	15
rs75202451	1	51650336	C	T	0.04274	2.05385110811e-17	0.932713	rs75204777	7	AL162430.2	3798	intergenic	0.484	7	14	15
rs11205825	1	51651736	A	G	0.07753	2.63737792024e-14	0.915389	rs57401684	7	AL162430.2	2398	intergenic	3.271	6	13	15
rs115964801	1	51651828	C	A	0.04274	2.2565437058e-16	0.932713	rs75204777	7	AL162430.2	2306	intergenic	0.152	6	14	15
rs140928801	1	51652375	C	G	0.04374	8.50929530793e-18	0.955214	rs75204777	7	AL162430.2	1759	intergenic	2.564	5	14	15
rs78971936	1	51653911	G	A	0.04274	2.26843777031e-17	0.932713	rs75204777	7	AL162430.2	223	upstream	0.281	5	14	15
rs11205826	1	51653998	G	A	0.04274	2.06058274966e-17	0.932713	rs75204777	7	AL162430.2	136	upstream	0.483	5	14	15
rs116580787	1	51654503	G	A	0.04274	9.83981247289e-18	0.932713	rs75204777	7	AL162430.2	279	downstream	0.327	5	14	15
rs115574950	1	51654504	C	A	0.04274	1.20237701281e-17	0.932713	rs75204777	7	AL162430.2	280	downstream	0.223	5	14	15
rs17106445	1	51655306	C	A	0.07555	1.84332049625e-14	0.942472	rs57401684	7	AL162430.2	1082	intergenic	5.614	4	14	15
rs17106447	1	51655420	G	C	0.07654	1.23934695081e-14	0.928763	rs57401684	7	AL162430.1	1134	intergenic	1.831	4	7	15
rs12091097	1	51659401	A	C	0.0507	1.39653003385e-16	0.822519	rs75204777	7	RP11-296A18.3	1365	intergenic	6.071	4	14	15
rs113274261	1	51660046	G	A	0.07654	1.42376681108e-14	0.928763	rs57401684	7	RP11-296A18.3	720	downstream	0.758	7	14	15
rs36116328	1	51661974	T	C	0.05169	3.26712269877e-15	0.77563	rs75204777	7	RP11-296A18.3	0	ncRNA_exonic	6.346	5	14	15
rs71651173	1	51664069	G	T	0.05169	4.11089231168e-15	0.77563	rs75204777	7	RP11-296A18.3	0	ncRNA_intronic	1.473	5	14	15
rs12057144	1	51664198	A	G	0.08449	2.47264271946e-12	0.858918	rs57401684	7	RP11-296A18.3	0	ncRNA_intronic	0.296	5	14	15
rs12093778	1	51664731	T	G	0.08449	2.37807461888e-12	0.858918	rs57401684	7	RP11-296A18.3	0	ncRNA_intronic	1.85	7	14	15
rs12728158	1	51665200	C	A	0.05169	4.11089231168e-15	0.77563	rs75204777	7	RP11-296A18.3	0	ncRNA_intronic	8.225	6	15	15
rs35831872	1	51667332	C	T	0.08449	2.01704793618e-13	0.858918	rs57401684	7	RP11-296A18.3	0	ncRNA_intronic	4.362	6	5	15
rs12753907	1	51668083	A	G	0.0835	1.28878406733e-12	0.844659	rs57401684	7	RP11-296A18.3	0	ncRNA_intronic	0.967	6	5	15
rs12754304	1	51668105	G	A	0.05169	4.60732777762e-15	0.77563	rs75204777	7	RP11-296A18.3	0	ncRNA_intronic	0.013	7	5	15
rs17106451	1	51668481	A	G	0.0835	1.28878406733e-12	0.844659	rs57401684	7	RP11-296A18.3	0	ncRNA_intronic	0.522	7	5	15
rs7545180	1	51670300	A	C	0.08449	2.47264271946e-12	0.858918	rs57401684	7	RP11-296A18.3	0	ncRNA_intronic	2.905	7	5	15				1.54594e+06	1.54594
rs34659514	1	51670581	T	C	0.08449	1.53924425311e-12	0.858918	rs57401684	7	RP11-296A18.3	0	ncRNA_intronic	0.018	7	5	15
rs34035870	1	51670916	A	G	0.05169	2.59770389181e-15	0.77563	rs75204777	7	RP11-296A18.3	0	ncRNA_intronic	6.979	6	5	15				401088	0.401087
rs72894485	1	51671104	C	A	0.0835	6.96575723778e-13	0.844659	rs57401684	7	RP11-296A18.3	0	ncRNA_intronic	0.465	6	5	15				1.25796e+06	1.25796
rs145309859	1	51671303	T	A	0.05169	1.92807076807e-15	0.77563	rs75204777	7	RP11-296A18.3	0	ncRNA_intronic	1.478	6	5	15
rs150803875	1	51673209	T	C	0.04374	2.07819079653e-17	0.955214	rs75204777	7	RP11-296A18.3	0	ncRNA_intronic	2.875	7	5	15
rs12065726	1	51675418	A	G	0.08449	1.28335446634e-12	0.858918	rs57401684	7	RP11-296A18.3	0	ncRNA_intronic	2.195	7	5	15				1.61107e+06	1.61107
rs35447652	1	51676714	G	A	0.05268	6.62306439924e-15	0.760994	rs75204777	7	RP11-296A18.3	0	ncRNA_intronic	0.583	7	5	15				1.07233e+06	1.07233
rs12740598	1	51684980	C	A	0.05964	2.4448009529e-14	0.670978	rs75204777	7	RP11-296A18.3	0	ncRNA_intronic	7.224	1f	5	15				1297155	1.29716
rs112855006	1	51685912	T	C	0.05865	1.32377754849e-14	0.682649	rs75204777	7	RP11-296A18.3	0	ncRNA_intronic	0.269	5	5	15				1.02485e+06	1.02485
rs34904868	1	51688906	G	C	0.08449	3.01787250243e-12	0.858918	rs57401684	7	RP11-296A18.3	0	ncRNA_intronic	3.698	6	9	15				1902210	1.90221
rs140842248	1	51693337	G	A	0.03877	3.20122818064e-14	0.84367	rs75204777	7	RP11-296A18.3	0	ncRNA_intronic	13.5	7	7	15
rs35174249	1	51693896	C	A	0.05169	5.7242615524e-15	0.77563	rs75204777	7	RP11-296A18.3	0	ncRNA_intronic	2.453	6	7	15				303312	0.303312
rs187001747	1	51694602	G	T	0.03877	1.48542470402e-15	0.84367	rs75204777	7	RP11-296A18.3	0	ncRNA_intronic	1	7	5	15
rs116770311	1	51697627	C	A	0.04374	2.56669224344e-17	0.955214	rs75204777	7	RP11-296A18.3	0	ncRNA_intronic	11.6	5	5	15				36596.8	0.0365967
rs12726879	1	51700278	G	A	0.05169	7.93924084226e-15	0.77563	rs75204777	7	RP11-296A18.3	0	ncRNA_intronic	1.039	5	2	15				191355	0.191355
rs12727157	1	51700439	G	A	0.05169	7.93924084226e-15	0.77563	rs75204777	7	RP11-296A18.3	0	ncRNA_intronic	1.86	2b	1	15				204159	0.204159
rs71651179	1	51701461	T	G	0.05169	7.93924084226e-15	0.77563	rs75204777	7	RNF11	481	upstream	8.444	2b	1	2				199036	0.199036
rs80334519	1	51703096	G	A	0.03579	0.000129168506783	0.653144	rs75204777	7	RNF11	0	intronic	2.835	3a	1	1
rs34196647	1	51703323	G	C	0.05169	7.65377206586e-15	0.77563	rs75204777	7	RNF11	0	intronic	4.772	4	1	1				205920	0.205921
rs34532055	1	51707171	C	A	0.05169	7.51713284966e-15	0.77563	rs75204777	7	RNF11	0	intronic	0.036	1b	2	5				210286	0.210286
rs34716576	1	51708696	A	G	0.05169	7.51713284966e-15	0.77563	rs75204777	7	RNF11	0	intronic	1.931	6	4	5				399468	0.399467
rs7526029	1	51708783	A	G	0.08449	3.00785020582e-12	0.858918	rs57401684	7	RNF11	0	intronic	2.545	5	4	5				1.60634e+06	1.60634
rs12728955	1	51709522	T	C	0.05169	7.51713284966e-15	0.77563	rs75204777	7	RNF11	0	intronic	0.966	6	4	5				211308	0.211309
rs114492975	1	51712970	C	T	0.04374	1.12955738083e-15	0.911454	rs75204777	7	RNF11	0	intronic	2.044	4	5	5				24639.9	0.0246399
rs541980239	1	51716319	G	A	0.0507	9.19485081411e-15	0.790779	rs75204777	7	RNF11:RP11-296A18.5	00:00:00	ncRNA_exonic	9.796	NA	5	5
rs560068995	1	51716321	G	T	0.0507	7.34754458978e-15	0.790779	rs75204777	7	RNF11:RP11-296A18.5	00:00:00	ncRNA_exonic	8.318	NA	5	5
rs35557003	1	51716714	C	T	0.05169	5.93600465881e-15	0.77563	rs75204777	7	RNF11:RP11-296A18.5	00:00:00	ncRNA_exonic	14.89	7	4	5
rs34874270	1	51717290	G	A	0.05964	2.78157082579e-14	0.670978	rs75204777	7	RNF11	0	intronic	0.311	7	4	5				1.32502e+06	1.32502
rs7543270	1	51718639	T	C	0.08449	2.54255185333e-12	0.858918	rs57401684	7	RNF11	0	intronic	1.504	6	4	5				1592335	1.59234
rs12729447	1	51718740	G	A	0.06064	1.23263010343e-13	0.659655	rs75204777	7	RNF11	0	intronic	0.218	7	4	5
rs6701572	1	51719315	G	A	0.08449	2.54255185333e-12	0.858918	rs57401684	7	RNF11	0	intronic	2.071	5	5	5				1.30137e+06	1.30137
rs35175821	1	51720774	A	G	0.05169	5.93600465881e-15	0.77563	rs75204777	7	RNF11	0	intronic	10.12	6	5	5				203808	0.203808
rs7528194	1	51723525	T	C	0.05268	2.85892073192e-14	0.71771	rs75204777	7	RNF11	0	intronic	1.331	5	5	5
rs35618327	1	51723768	C	T	0.05169	6.45701267783e-15	0.77563	rs75204777	7	RNF11	0	intronic	1.029	6	5	5				203633	0.203633
rs35661259	1	51725161	T	A	0.05964	4.8033650693e-14	0.670978	rs75204777	7	RNF11	0	intronic	0.483	7	5	5				1204400	1.2044
rs34653975	1	51726939	T	G	0.05169	5.7472630026e-15	0.77563	rs75204777	7	RNF11	0	intronic	9.045	4	2	5				253045	0.253045
rs184306491	1	51727383	G	A	0.04374	1.38616906989e-17	0.955214	rs75204777	7	RNF11	0	intronic	0.385	7	2	5
rs12749342	1	51727613	G	A	0.05169	5.7472630026e-15	0.77563	rs75204777	7	RNF11	0	intronic	0.363	5	5	5				190678	0.190677
rs11810639	1	51733507	G	A	0.08449	3.21089782308e-12	0.858918	rs57401684	7	RNF11	0	intronic	0.384	7	2	5				1141515	1.14152
rs7340084	1	51736056	C	G	0.05964	4.30944837816e-14	0.670978	rs75204777	7	RNF11	0	intronic	0.91	7	4	5				886445	0.886445
rs144155783	1	51739801	G	A	0.04374	3.26946937527e-17	0.955214	rs75204777	7	RNF11	673	downstream	0.379	6	4	5				41306.2	0.0413063
rs34576110	1	51740644	A	G	0.05169	9.78340936567e-15	0.77563	rs75204777	7	RNF11	1516	intergenic	2.692	1f	4	5				239740	0.23974
rs71651182	1	51741709	A	G	0.05268	7.2247257494e-15	0.797345	rs75204777	7	RNF11	2581	intergenic	0.63	5	4	5				194828	0.194828
rs66808694	1	51745292	T	C	0.08748	5.74760116194e-12	0.851102	rs57401684	7	RNF11	6164	intergenic	0.011	6	4	5				1.41032e+06	1.41032
rs55903212	1	51747429	C	A	0.0835	8.49992081923e-11	0.769958	rs57401684	7	TTC39A	5500	intergenic	0.536	5	4	5
rs7531456	1	51752916	G	A	0.08748	9.27878817381e-12	0.851102	rs57401684	7	TTC39A	13	downstream	6.102	5	5	5				1316165	1.31617
rs3748615	1	51753722	G	A	0.07952	1.67579694557e-12	0.739012	rs57401684	7	TTC39A	0	UTR3	5.877	5	4	15				696238	0.696237
rs12734773	1	51754726	C	T	0.07952	1.67579694557e-12	0.739012	rs57401684	7	TTC39A	0	intronic	2.793	5	4	15				673128	0.673127
rs34394614	1	51756932	A	G	0.08748	4.44003077922e-12	0.851102	rs57401684	7	TTC39A	0	intronic	3.948	7	5	15				1237630	1.23763
rs79492354	1	51762846	G	A	0.04374	7.74718307324e-18	1	rs75204777	7	TTC39A	0	intronic	6.193	4	1	2				40007.2	0.0400073
rs72906148	1	51763879	G	T	0.05169	9.85838265166e-17	0.844705	rs75204777	7	TTC39A	0	UTR3	4.577	5	2	15				1.19552e+06	1.19552
rs79010065	1	51765468	A	C	0.04374	8.8578292119e-18	1	rs75204777	7	TTC39A	0	UTR3	9.469	4	4	15				38882.5	0.0388825
rs76534213	1	51766928	T	G	0.04374	8.82995502642e-18	1	rs75204777	7	TTC39A	0	UTR3	0.081	3a	4	15				38734	0.038734
rs41287294	1	51768410	C	A	0.04374	6.29583558148e-18	1	rs75204777	7	TTC39A	0	intronic	3.981	3a	4	15				41154.2	0.0411543
rs74356055	1	51768716	C	T	0.04374	5.14571124813e-18	1	rs75204777	7	TTC39A	0	intronic	2.177	3a	4	15				44033.5	0.0440335
rs75204777	1	51776245	C	A	0.04374	1.80197380019e-18	1	rs75204777	7	TTC39A	0	intronic	0.165	6	4	15				40265.2	0.0402653
rs75125057	1	51776342	G	A	0.04374	1.80197380019e-18	1	rs75204777	7	TTC39A	0	intronic	10.39	7	4	15				30156.5	0.0301565
rs7521849	1	51777748	A	G	0.1153	4.79306805325e-12	0.611274	rs57401684	7	TTC39A	0	intronic	0.561	4	4	15				1.30083e+06	1.30083
rs34980001	1	51779208	G	A	0.07753	1.02267826077e-09	0.707558	rs57401684	7	TTC39A	0	intronic	2.696	4	5	15				1185755	1.18575
rs34323439	1	51779358	C	G	0.0507	4.50905038084e-13	0.746994	rs75204777	7	TTC39A	0	intronic	8.387	4	5	15				1112715	1.11271
rs41287298	1	51787367	T	A	0.04274	4.30135449473e-15	0.719777	rs75204777	7	TTC39A	0	intronic	1.835	4	5	15
rs115547807	1	51788384	G	C	0.04274	4.30135449473e-15	0.719777	rs75204777	7	TTC39A	0	intronic	0.26	7	5	15				38549.8	0.0385498
rs114931719	1	51793926	G	C	0.04274	3.24289120397e-15	0.719777	rs75204777	7	TTC39A	0	intronic	0.596	5	5	14				40561	0.040561
rs139783004	1	51796347	C	T	0.04274	7.8416571338e-15	0.719777	rs75204777	7	TTC39A:RP11-275F13.1	00:00:00	ncRNA_intronic	5.854	3a	1	1				39346.2	0.0393462
rs76984936	1	51797862	C	T	0.04274	6.99812619118e-15	0.719777	rs75204777	7	TTC39A:RP11-275F13.1	00:00:00	ncRNA_intronic	10.88	5	5	14				39654	0.039654
rs116666865	1	51801505	A	G	0.04076	2.29324215199e-14	0.739478	rs115357925	7	TTC39A	0	intronic	10.67	5	5	14				47541.8	0.0475418
rs115847601	1	51802719	C	T	0.04076	2.21737085614e-14	0.739478	rs115357925	7	TTC39A	0	intronic	2.602	5	5	14				49253	0.049253
rs143529944	1	51803202	G	A	0.04076	4.22798067565e-14	0.739478	rs115357925	7	TTC39A	0	intronic	0.225	6	5	14				49472	0.049472
rs114801016	1	51803427	T	C	0.04076	3.67753621846e-14	0.739478	rs115357925	7	TTC39A	0	intronic	3.982	6	5	14				48545.5	0.0485455
rs74817871	1	51803457	A	G	0.04076	3.67753621846e-14	0.739478	rs115357925	7	TTC39A	0	intronic	14.01	6	5	14				48942.8	0.0489428
rs77692285	1	51803872	A	G	0.04076	5.34835151269e-14	0.739478	rs115357925	7	TTC39A	0	intronic	2.788	5	5	14				38928.8	0.0389287
rs115689334	1	51805479	C	T	0.04175	5.52284585668e-14	0.720492	rs115357925	7	TTC39A	0	intronic	0.755	7	5	14				39489.5	0.0394895
rs116141944	1	51805804	T	C	0.04076	5.6438161175e-14	0.739478	rs115357925	7	TTC39A	0	intronic	1.055	6	5	14				49536.5	0.0495365
rs116634141	1	51812290	T	G	0.04076	8.13168154657e-14	0.739478	rs115357925	7	TTC39A	1501	intergenic	7.46	4	5	14				172763	0.172763
rs72694119	1	51814333	A	C	0.07157	1.80404799488e-13	0.671183	rs57401684	7	TTC39A	3544	intergenic	2.479	6	5	5				1235915	1.23592
rs77930047	1	51814945	T	A	0.04076	7.02929287467e-14	0.739478	rs115357925	7	TTC39A	4156	intergenic	7.615	7	5	5				177682	0.177682
rs78121682	1	51815065	A	G	0.04076	7.02929287467e-14	0.739478	rs115357925	7	TTC39A	4276	intergenic	11.04	5	5	5				450575	0.450575
rs79872630	1	51817799	G	A	0.04076	7.02929287467e-14	0.739478	rs115357925	7	EPS15	2135	intergenic	0.476	7	4	5				176387	0.176387
rs115086897	1	51819969	G	A	0.04076	7.63975795455e-14	0.739478	rs115357925	7	EPS15	0	UTR3	7.42	7	4	5				230221	0.230221
rs77212231	1	51825955	T	C	0.04076	7.02929287467e-14	0.739478	rs115357925	7	EPS15	0	intronic	4.201	7	4	5				228815	0.228815
rs115213817	1	51830916	A	G	0.04076	8.96388879694e-14	0.739478	rs115357925	7	EPS15	0	intronic	9.741	7	4	4				229329	0.229329
rs115926120	1	51830939	G	A	0.04076	8.96388879694e-14	0.739478	rs115357925	7	EPS15	0	intronic	1.863	6	4	4				172156	0.172156
rs72694139	1	51835142	C	G	0.07157	1.50105389807e-13	0.671183	rs57401684	7	EPS15	0	intronic	0.703	6	4	5
rs116803541	1	51836968	A	G	0.04076	8.96388879694e-14	0.739478	rs115357925	7	EPS15	0	intronic	0.577	7	4	5				192222	0.192221
rs1105680	1	51837581	T	C	0.04076	8.96388879694e-14	0.739478	rs115357925	7	EPS15	0	intronic	3.24	6	4	4				449055	0.449055
rs144641802	1	51842280	G	A	0.04076	8.96388879694e-14	0.739478	rs115357925	7	EPS15	0	intronic	1.555	6	4	5				195949	0.195949
rs140612740	1	51842707	G	A	0.04076	8.96388879694e-14	0.739478	rs115357925	7	EPS15	0	intronic	9.396	6	4	5				188884	0.188884
rs74603611	1	51844217	C	A	0.04076	8.96388879694e-14	0.739478	rs115357925	7	EPS15	0	intronic	5.141	7	4	5
rs78576298	1	51844741	C	T	0.07157	1.8310688392e-13	0.671183	rs57401684	7	EPS15	0	intronic	0.724	5	4	5				1.26194e+06	1.26194
rs56229243	1	51848204	T	C	0.07157	1.80217717441e-13	0.671183	rs57401684	7	EPS15	0	intronic	5.283	7	4	5				1203835	1.20383
rs79745379	1	51849688	T	G	0.04076	8.96388879694e-14	0.739478	rs115357925	7	EPS15	0	intronic	2.737	6	4	5				228872	0.228872
rs116493484	1	51849749	G	C	0.04076	8.96388879694e-14	0.739478	rs115357925	7	EPS15	0	intronic	11.65	6	4	5				195721	0.195721
rs78397547	1	51850701	C	T	0.04076	9.19957573501e-14	0.739478	rs115357925	7	EPS15	0	intronic	1.673	7	4	5				456152	0.456153
rs77312429	1	51851427	T	C	0.04076	8.96388879694e-14	0.739478	rs115357925	7	EPS15	0	intronic	0.622	6	4	5				228872	0.228872
rs76008360	1	51851913	T	A	0.04076	8.96388879694e-14	0.739478	rs115357925	7	EPS15	0	intronic	1.177	5	4	5				225067	0.225067
rs183061268	1	51853666	C	A	0.04076	8.96388879694e-14	0.739478	rs115357925	7	EPS15	0	intronic	1.335	7	5	5
rs184746729	1	51854315	C	T	0.04076	8.96388879694e-14	0.739478	rs115357925	7	EPS15	0	intronic	0.244	6	5	5
rs141475991	1	51855395	A	C	0.04076	8.96388879694e-14	0.739478	rs115357925	7	EPS15	0	intronic	3.561	7	5	5
rs145389817	1	51856114	A	C	0.03579	5.05703170606e-08	0.782619	rs145626054	7	EPS15	0	intronic	1.296	6	5	5
rs180880346	1	51856902	C	T	0.04076	8.96388879694e-14	0.739478	rs115357925	7	EPS15	0	intronic	0.343	7	5	5
rs78765129	1	51858419	C	T	0.04076	9.53613499555e-14	0.739478	rs115357925	7	EPS15	0	intronic	1.499	5	4	5				227960	0.227961
rs6673480	1	51859242	C	T	0.07157	7.73994280152e-13	0.671183	rs57401684	7	EPS15	0	intronic	0.333	7	4	5				1124870	1.12487
rs72694176	1	51860440	T	C	0.07157	2.46405550514e-13	0.671183	rs57401684	7	EPS15	0	intronic	0.6	5	4	5				1040045	1.04005
rs116370345	1	51861159	C	T	0.04076	8.48741991482e-14	0.739478	rs115357925	7	EPS15	0	intronic	4.477	7	4	5
rs79650331	1	51861545	T	C	0.04076	8.48741991482e-14	0.739478	rs115357925	7	EPS15	0	intronic	6.682	7	4	5				204930	0.20493
rs115275418	1	51862394	T	G	0.04076	9.53613499555e-14	0.739478	rs115357925	7	EPS15	0	intronic	2.383	7	4	4				177682	0.177682
rs141413029	1	51871141	G	T	0.04076	9.47142745405e-14	0.739478	rs115357925	7	EPS15	0	intronic	0.395	7	4	4				186027	0.186027
rs115142496	1	51874628	C	A	0.04076	9.47142745405e-14	0.739478	rs115357925	7	EPS15	0	intronic	0.514	7	4	4				183370	0.18337
rs76323085	1	51878869	A	T	0.04076	1.46029211771e-13	0.739478	rs115357925	7	EPS15	0	intronic	8.66	5	4	5				228784	0.228784
rs143750400	1	51879971	G	A	0.04076	9.47142745405e-14	0.739478	rs115357925	7	EPS15	0	intronic	0.228	7	4	5				212030	0.21203
rs116022574	1	51880359	G	C	0.04076	8.43576502087e-14	0.739478	rs115357925	7	EPS15	0	intronic	10.83	6	4	5				207743	0.207743
rs78536715	1	51881888	C	T	0.04076	9.47142745405e-14	0.739478	rs115357925	7	EPS15	0	intronic	4.586	5	4	5				211754	0.211754
rs72694201	1	51883453	T	G	0.07157	2.46312328506e-13	0.671183	rs57401684	7	EPS15	0	intronic	6.097	5	2	5				1252745	1.25274
rs78767748	1	51884952	C	A	0.0328	1.73279186115e-10	0.855555	rs145626054	7	EPS15	0	intronic	2.059	6	4	5				25566.5	0.0255665
rs74957896	1	51886636	T	C	0.04076	9.47142745405e-14	0.739478	rs115357925	7	EPS15	0	intronic	3.253	3a	1	5				209420	0.20942
rs78944908	1	51888749	T	C	0.04076	9.47142745405e-14	0.739478	rs115357925	7	EPS15	0	intronic	11.08	5	1	5				185682	0.185681
rs58963289	1	51890100	A	G	0.07157	2.04646070963e-13	0.671183	rs57401684	7	EPS15	0	intronic	3.234	6	4	5				1212070	1.21207
rs114585824	1	51892664	G	A	0.04076	8.43576502087e-14	0.739478	rs115357925	7	EPS15	0	intronic	2.401	6	4	5				229520	0.22952
rs77952076	1	51892835	A	C	0.04076	8.43576502087e-14	0.739478	rs115357925	7	EPS15	0	intronic	1.572	7	4	5				226437	0.226437
rs144658702	1	51894333	C	T	0.07157	2.0389079114e-13	0.671183	rs57401684	7	EPS15	0	intronic	4.689	7	4	5
rs116822013	1	51894543	G	T	0.04076	9.47142745405e-14	0.739478	rs115357925	7	EPS15	0	intronic	1.102	6	4	5				227885	0.227885
rs138089357	1	51896208	C	T	0.04076	9.47142745405e-14	0.739478	rs115357925	7	EPS15	0	intronic	0.636	5	2	5				226896	0.226895
rs116213981	1	51898342	G	A	0.04076	1.08705207692e-13	0.739478	rs115357925	7	EPS15	0	intronic	12.34	5	4	5				55645.2	0.0556453
rs72696116	1	51899913	T	C	0.07157	1.73395796444e-13	0.671183	rs57401684	7	EPS15	0	intronic	0.431	3a	2	5				1216915	1.21691
rs115991917	1	51902941	T	C	0.04076	8.43576502087e-14	0.739478	rs115357925	7	EPS15	0	intronic	1.816	6	4	5				204176	0.204176
rs141432463	1	51912332	G	A	0.04076	8.96388879694e-14	0.739478	rs115357925	7	EPS15	0	intronic	8.391	7	4	5				207692	0.207692
rs114298510	1	51913487	C	A	0.04076	8.96388879694e-14	0.739478	rs115357925	7	EPS15	0	intronic	3.445	6	4	5				185996	0.185996
rs79437178	1	51913564	T	C	0.07157	1.69631346971e-13	0.671183	rs57401684	7	EPS15	0	intronic	16.73	7	4	5
rs79924227	1	51913695	C	T	0.04076	8.28008795679e-14	0.739478	rs115357925	7	EPS15	0	intronic	11.49	7	4	5				215299	0.215299
rs116401517	1	51916497	T	C	0.04076	1.38778608447e-13	0.739478	rs115357925	7	EPS15	0	intronic	4.265	7	4	5				59189.5	0.0591895
rs148344779	1	51917124	C	T	0.04076	8.96388879694e-14	0.739478	rs115357925	7	EPS15	0	intronic	1.808	6	4	5
rs141246049	1	51920994	A	G	0.07157	4.48498006486e-13	0.671183	rs57401684	7	EPS15	0	intronic	3.22	5	4	5				1093395	1.09339
rs150796758	1	51922938	A	G	0.07157	5.02659983188e-13	0.671183	rs57401684	7	EPS15	0	intronic	0.57	7	4	5				1.21368e+06	1.21368
rs113048963	1	51927806	A	G	0.07157	5.02659983188e-13	0.671183	rs57401684	7	EPS15:RP11-253A20.1	00:00:00	ncRNA_exonic	0.309	6	4	5				1222595	1.2226
rs148516140	1	51928058	A	G	0.04076	2.94036097095e-13	0.739478	rs115357925	7	EPS15:RP11-253A20.1	00:00:00	ncRNA_intronic	2.935	5	4	5
rs116141955	1	51928192	A	C	0.07256	7.73979961257e-13	0.660065	rs57401684	7	EPS15:RP11-253A20.1	00:00:00	ncRNA_intronic	0.441	5	4	5
rs114572081	1	51928503	T	G	0.04076	2.94036097095e-13	0.739478	rs115357925	7	EPS15:RP11-253A20.1	00:00:00	ncRNA_intronic	2.772	6	4	5
rs533685651	1	51928570	A	G	0.07157	4.1401099865e-13	0.671183	rs57401684	7	EPS15:RP11-253A20.1	00:00:00	ncRNA_intronic	2.16	NA	4	5
rs114639333	1	51929778	T	C	0.04076	3.09474885235e-13	0.739478	rs115357925	7	EPS15	0	intronic	5.077	6	4	5				204284	0.204284
rs78039453	1	51931426	T	C	0.04076	2.93545378305e-13	0.739478	rs115357925	7	EPS15	0	intronic	3.77	7	4	5				214644	0.214643
rs75333853	1	51933325	A	T	0.04076	2.93545378305e-13	0.739478	rs115357925	7	EPS15	0	intronic	2.396	6	4	5				195304	0.195304
rs111639813	1	51934605	A	G	0.07157	5.98159223908e-13	0.671183	rs57401684	7	EPS15	0	intronic	3.868	7	4	5				1.29306e+06	1.29306
rs116054649	1	51934766	C	T	0.04076	2.93545378305e-13	0.739478	rs115357925	7	EPS15	0	intronic	0.272	7	4	5				975142	0.975143
rs76374223	1	51936632	C	G	0.04076	2.81061829366e-13	0.739478	rs115357925	7	EPS15	0	intronic	0.591	5	4	5				544938	0.544937
rs76203190	1	51937156	G	A	0.04076	3.00845157418e-13	0.739478	rs115357925	7	EPS15	0	intronic	11.12	5	4	5				52425	0.052425
rs139911801	1	51942189	T	C	0.04076	2.86610104522e-13	0.739478	rs115357925	7	EPS15	0	intronic	0.668	7	5	5				192046	0.192046
rs149115407	1	51942691	A	C	0.03976	2.91952317486e-13	0.718064	rs115357925	7	EPS15	0	intronic	5.251	7	5	5
rs4304638	1	51944496	A	C	0.07058	3.68617611116e-13	0.657683	rs57401684	7	EPS15	0	intronic	2.022	6	4	5
rs7414033	1	51944896	T	C	0.07058	7.72442215722e-13	0.657683	rs57401684	7	EPS15	0	intronic	3.039	6	4	5				1.24034e+06	1.24034
rs60714087	1	51944936	T	A	0.07058	7.55642386049e-13	0.657683	rs57401684	7	EPS15	0	intronic	2.688	6	4	5				1.22487e+06	1.22487
rs74688767	1	51946660	T	A	0.04076	3.86135045776e-13	0.739478	rs115357925	7	EPS15	0	intronic	1.672	6	4	5				51305.2	0.0513052
rs137920310	1	51949239	G	A	0.04076	3.93724378772e-13	0.739478	rs115357925	7	EPS15	0	intronic	0.893	6	4	5				228815	0.228815
rs111936289	1	51949250	T	C	0.07157	6.12619467927e-13	0.671183	rs57401684	7	EPS15	0	intronic	1.447	7	4	5				1.22016e+06	1.22016
rs115248289	1	51949501	G	A	0.04076	3.93724378772e-13	0.739478	rs115357925	7	EPS15	0	intronic	1.255	5	4	5				50145.5	0.0501455
rs6668872	1	51957970	C	T	0.1044	2.17839780891e-09	1	rs72691892	7	EPS15	0	intronic	6.457	7	2	5				1172520	1.17252
rs148462253	1	51958700	C	T	0.03082	7.28017668763e-10	0.911547	rs145626054	7	EPS15	0	intronic	0.64	7	5	5
rs72691892	1	51965688	T	G	0.1044	2.05467841839e-09	1	rs72691892	7	EPS15	0	intronic	2.779	2c	3	5				1.08636e+06	1.08636
rs76744483	1	51969484	A	G	0.04076	3.84050735892e-13	0.739478	rs115357925	7	EPS15	0	intronic	13.52	7	3	5				51901.8	0.0519018
rs72674564	1	51975211	A	G	0.07157	5.42032449461e-13	0.671183	rs57401684	7	EPS15	0	intronic	2.305	6	2	5				1.07638e+06	1.07638
rs116713463	1	51976883	T	G	0.04076	3.9029400613e-13	0.739478	rs115357925	7	EPS15	0	intronic	2.784	6	5	5				57455.2	0.0574552
rs79432665	1	51978258	G	C	0.04076	3.87263498855e-13	0.739478	rs115357925	7	EPS15	0	intronic	8.342	5	2	5				56680.2	0.0566803
rs189181019	1	51980047	T	A	0.04076	1.02441874102e-13	0.739478	rs115357925	7	EPS15	0	intronic	2.085	5	1	5
rs72674576	1	51980503	T	C	0.07157	6.30765452902e-13	0.671183	rs57401684	7	EPS15	0	intronic	1.618	5	1	5				1116330	1.11633
rs111680602	1	51981148	C	T	0.04076	1.2026956953e-13	0.739478	rs115357925	7	EPS15	0	intronic	0.04	NA	1	7
rs539414727	1	51982133	G	A	0.04076	1.38253407331e-13	0.739478	rs115357925	7	EPS15	0	intronic	7.354	NA	1	7
rs115127489	1	51982246	G	C	0.04076	3.12137229559e-13	0.739478	rs115357925	7	EPS15	0	intronic	11.16	4	1	7				53865.2	0.0538653
rs7529219	1	51982835	G	C	0.07157	5.47293610476e-13	0.671183	rs57401684	7	EPS15	0	intronic	3.239	6	1	7				1186050	1.18605
rs2275004	1	51985042	C	T	0.07157	9.14764535091e-13	0.671183	rs57401684	7	RP11-191G24.1	0	ncRNA_intronic	16.2	NA	1	1
rs144015996	1	51994332	T	C	0.04076	1.87153724007e-13	0.739478	rs115357925	7	RP11-191G24.1	0	ncRNA_intronic	7.178	7	4	15				57574.8	0.0575748
rs74888431	1	51994409	G	C	0.04076	1.87153724007e-13	0.739478	rs115357925	7	RP11-191G24.1	0	ncRNA_intronic	0.968	5	4	15				53917.8	0.0539178
rs115172854	1	51997841	G	C	0.04076	1.38713443135e-13	0.739478	rs115357925	7	RP11-191G24.1	0	ncRNA_intronic	6.043	5	5	15				56677	0.056677
rs114496909	1	52004174	T	C	0.04076	1.25937292686e-13	0.739478	rs115357925	7	RP11-191G24.1	0	ncRNA_intronic	5.431	6	5	15				57171	0.057171
rs2093924	1	52004768	T	A	0.1044	2.09198088633e-09	1	rs72691892	7	RP11-191G24.1	0	ncRNA_intronic	8.077	5	5	15				1.01055e+06	1.01055
rs912576	1	52005255	A	G	0.04175	1.52482217253e-13	0.720492	rs115357925	7	RP11-191G24.1	0	ncRNA_intronic	1.332	NA	5	15				34499.8	0.0344998
rs145626054	1	52018941	G	C	0.0338	1.04115796626e-10	1	rs145626054	7	RP11-191G24.1	0	ncRNA_intronic	1.689	6	5	15				28698	0.028698
rs115357925	1	52023195	T	C	0.04672	2.18129852039e-10	1	rs115357925	7	RP11-191G24.1	0	ncRNA_intronic	6.773	6	5	15				51875.8	0.0518757
rs116125346	1	52028139	A	T	0.04473	2.15549218116e-08	0.911234	rs115357925	7	CALR4P	0	ncRNA_intronic	13.52	6	2	15				71456.5	0.0714565
rs116313978	1	52029234	A	G	0.04473	2.87179602597e-09	0.911234	rs115357925	7	CALR4P	0	ncRNA_intronic	2.835	6	4	15				73133.2	0.0731332
rs77569711	1	52032069	G	A	0.04473	2.99819956119e-09	0.911234	rs115357925	7	CALR4P	0	ncRNA_exonic	14.31	4	5	15				64253.2	0.0642532
rs74939084	1	52038208	C	A	0.04473	2.88680789625e-09	0.911234	rs115357925	7	CALR4P	0	ncRNA_intronic	2.421	4	5	15				64000.8	0.0640007
rs145900269	1	52039064	C	T	0.04473	4.72535513782e-09	0.911234	rs115357925	7	CALR4P	0	ncRNA_intronic	11.48	6	5	15
rs79302925	1	52040874	G	A	0.04473	4.74271813836e-09	0.911234	rs115357925	7	CALR4P	0	ncRNA_intronic	4.829	5	5	15
rs75871420	1	52042131	T	C	0.04473	4.74271813836e-09	0.911234	rs115357925	7	CALR4P	0	ncRNA_intronic	3.272	7	5	15				58472	0.058472
rs140873580	1	52045506	G	T	0.04473	7.71533274483e-09	0.911234	rs115357925	7	CALR4P:OSBPL9	00:00:00	ncRNA_intronic	2.448	7	5	15
rs114402629	1	52048399	A	G	0.04473	6.92212864728e-09	0.911234	rs115357925	7	CALR4P:OSBPL9	00:00:00	ncRNA_intronic	6.099	6	4	15				64492.2	0.0644923
rs188730255	1	52056757	A	T	0.04473	1.37043981654e-08	0.911234	rs115357925	7	CALR4P:OSBPL9	00:00:00	ncRNA_intronic	0.948	6	5	15
rs79570671	1	52061001	C	G	0.04473	4.62505273694e-09	0.911234	rs115357925	7	OSBPL9	0	intronic	1.202	7	5	15				31659.5	0.0316595
rs116116372	1	52061445	G	A	0.04473	5.24146624395e-09	0.911234	rs115357925	7	OSBPL9	0	intronic	0.333	5	5	15				31909	0.031909
rs115674696	1	52086103	G	A	0.0338	1.80235927502e-08	0.783402	rs145626054	7	OSBPL9	0	intronic	4.411	7	2	5				26213	0.026213
rs77047833	1	52114391	A	G	0.03479	1.01331315236e-08	0.769966	rs145626054	7	OSBPL9	0	intronic	3.693	4	2	7				26829.5	0.0268295
rs140158652	1	52266973	C	T	0.02783	1.67858703285e-05	0.606312	rs145626054	7	NRD1:RP4-657D16.6	00:00:00	ncRNA_exonic	1.234	7	4	4				23038.4	0.0230384
rs3125251	1	53635011	T	A	0.3141	2.98785079752e-11	0.779981	rs4244641	8	SLC1A7	26721	intergenic	2.266	NA	5	15				661972	0.661972
rs6684231	1	53635244	C	A	0.3201	4.70488515509e-12	0.80639	rs4244641	8	CPT2	26856	intergenic	1.758	6	5	15				4312.48	0.00431247
rs4543741	1	53636177	C	G	0.3211	6.6985040252e-14	0.810908	rs4244641	8	CPT2	25923	intergenic	0.089	5	5	15				624078	0.624077
rs3125252	1	53636616	T	C	0.334	1.56791703177e-13	0.782957	rs4244641	8	CPT2	25484	intergenic	0.242	5	5	15				783008	0.783007
rs3125253	1	53637106	C	T	0.3231	3.07604345052e-14	0.821171	rs4244641	8	CPT2	24994	intergenic	2.772	4	5	15				1144365	1.14437
rs11590199	1	53637636	T	C	0.3419	1.53383776306e-11	0.755989	rs4244641	8	CPT2	24464	intergenic	0.134	7	5	15				784072	0.784072
rs3125254	1	53637740	C	T	0.3231	4.933563163e-14	0.821171	rs4244641	8	CPT2	24360	intergenic	4.924	2b	5	15				1197180	1.19718
rs4926962	1	53638218	C	T	0.33	1.37372028668e-12	0.794498	rs4244641	8	CPT2	23882	intergenic	0.372	5	2	15
rs12130482	1	53638694	T	G	0.3419	9.63775744173e-12	0.755989	rs4244641	8	CPT2	23406	intergenic	3.692	2b	2	7				769755	0.769755
rs6663288	1	53639748	A	G	0.3429	6.78971279187e-12	0.752355	rs4244641	8	CPT2	22352	intergenic	0.554	5	5	5				959380	0.95938
rs115076220	1	53640300	G	A	0.02386	3.39584505398e-08	0.633702	rs144089126	8	CPT2	21800	intergenic	0.065	7	5	14				18503.7	0.0185037
rs3102046	1	53640580	C	T	0.2942	4.70570006525e-14	0.970596	rs4244641	8	CPT2	21520	intergenic	1.784	7	5	14				1.46408e+06	1.46408
rs3125255	1	53641358	C	T	0.2952	4.03165017242e-14	0.965627	rs4244641	8	CPT2	20742	intergenic	3.447	2b	2	7				1.311e+06	1.311
rs3102047	1	53642449	G	A	0.2952	3.18096030066e-14	0.965627	rs4244641	8	CPT2	19651	intergenic	5.256	4	2	14				1.23749e+06	1.23749
rs6704459	1	53643199	G	C	0.4533	1.03181252302e-07	0.951103	rs6588471	8	CPT2	18901	intergenic	2.168	7	5	14				609548	0.609548
rs3102042	1	53643674	G	A	0.2942	1.96255948584e-14	0.970596	rs4244641	8	CPT2	18426	intergenic	1.702	NA	5	14				1584940	1.58494
rs12745290	1	53643887	C	T	0.4533	1.27638166722e-07	0.951103	rs6588471	8	CPT2	18213	intergenic	1.799	6	5	14				535610	0.53561
rs10888775	1	53644093	A	T	0.3022	1.21960176137e-12	0.931946	rs4244641	8	CPT2	18007	intergenic	7.965	7	5	14				1.40213e+06	1.40213
rs12566930	1	53644258	G	A	0.4533	1.27343515613e-07	0.951103	rs6588471	8	CPT2	17842	intergenic	0.296	7	5	14				520565	0.520565
rs3125256	1	53644535	T	A	0.2952	1.75939586981e-14	0.965627	rs4244641	8	CPT2	17565	intergenic	0.405	5	5	14				1.35619e+06	1.35619
rs6588471	1	53644967	C	T	0.4404	6.07479011174e-11	1	rs6588471	8	CPT2	17133	intergenic	2.545	5	5	15				514855	0.514855
rs3102045	1	53646540	A	T	0.2942	1.61876124032e-13	0.970596	rs4244641	8	CPT2	15560	intergenic	3.483	7	5	15				1201535	1.20154
rs3102044	1	53646557	T	C	0.2972	8.94120305493e-15	0.97531	rs4244641	8	CPT2	15543	intergenic	11.76	NA	5	15				1.15251e+06	1.15251
rs4244641	1	53650094	T	C	0.2982	1.12981117421e-16	1	rs4244641	8	CPT2	12006	intergenic	0.3	5	2	15				1.28652e+06	1.28652
rs35027235	1	53656293	C	T	0.3439	1.1125761101e-29	0.905398	rs35316080	8	CPT2	5807	intergenic	0.47	4	2	15	Yes			746332	0.746332
rs35316080	1	53656676	A	G	0.3429	1.84694505374e-35	1	rs35316080	8	CPT2	5424	intergenic	7.364	6	2	15	Yes			661422	0.661423
rs7523531	1	53657086	G	A	0.3419	2.5897228101e-35	0.987325	rs35316080	8	CPT2	5014	intergenic	7.886	7	5	15	Yes			601860	0.60186
rs7549319	1	53657567	C	T	0.3429	1.95525639293e-35	0.991557	rs35316080	8	CPT2	4533	intergenic	2.666	6	5	15	Yes			554045	0.554045
rs12410239	1	53657595	T	A	0.3429	1.95525639293e-35	0.991557	rs35316080	8	CPT2	4505	intergenic	2.923	7	5	15	Yes			574560	0.57456
rs57390406	1	53658039	A	G	0.1302	3.62567901993e-18	0.911557	rs2297658	8	CPT2	4061	intergenic	8.619	6	5	15
rs7526732	1	53658178	G	A	0.4304	3.8977247619e-40	0.699504	rs10788954	8	CPT2	3922	intergenic	6.696	5	5	15	Yes		Yes	1549670	1.54967
rs11206124	1	53660773	A	G	0.3121	1.76791763862e-45	0.845543	rs35316080	8	CPT2	1327	intergenic	1.683	5	5	15	Yes	Yes	Yes	548088	0.548087
rs7554022	1	53660993	C	A	0.4811	1.73149486257e-33	0.928412	rs6676003	8	CPT2	1107	intergenic	0.872	5	5	15	Yes		Yes	1282250	1.28225
rs10888776	1	53661966	A	G	0.4821	3.25043876548e-33	0.924473	rs6676003	8	CPT2	134	upstream	8.445	4	1	2	Yes		Yes	1273220	1.27322
rs3766760	1	53663128	G	T	0.3111	1.51180734199e-45	0.850115	rs35316080	8	CPT2	0	intronic	8.095	NA	1	1	Yes	Yes	Yes	309925	0.309925
rs2062015	1	53665151	G	C	0.4811	2.06858920884e-33	0.928412	rs6676003	8	CPT2	0	intronic	0.336	7	5	5	Yes		Yes	1.09019e+06	1.09019
rs2046138	1	53665612	A	G	0.4722	3.88491319953e-36	0.962882	rs6676003	8	CPT2	0	intronic	3.01	NA	5	5	Yes		Yes
rs12754957	1	53666108	T	C	0.3111	1.40977066235e-45	0.850115	rs35316080	8	CPT2	0	intronic	9.572	7	4	5	Yes	Yes	Yes	367232	0.367233
rs78117157	1	53666878	C	T	0.1282	1.60498267532e-18	0.928542	rs2297658	8	CPT2	0	intronic	3.961	6	4	4				348638	0.348637
rs3766759	1	53666965	G	T	0.4722	3.52046967172e-36	0.962882	rs6676003	8	CPT2	0	intronic	1.35	NA	4	4	Yes		Yes	1150310	1.15031
rs57118782	1	53669451	C	T	0.4801	4.5403405027e-33	0.932366	rs6676003	8	CPT2	0	intronic	1.987	5	4	4	Yes		Yes
rs11206125	1	53671036	C	A	0.4811	2.32203385678e-33	0.928412	rs6676003	8	CPT2	0	intronic	14.78	7	4	4	Yes		Yes	1129180	1.12918
rs144089126	1	53671466	C	T	0.0159	1.08311243421e-08	1	rs144089126	8	CPT2	0	intronic	6.991	5	4	8				15180.5	0.0151804
rs7539949	1	53672270	A	G	0.4821	3.48670454716e-33	0.924874	rs6676003	8	CPT2	0	intronic	12.17	5	2	8	Yes		Yes	1305920	1.30592
rs78717670	1	53672380	C	T	0.1282	1.64970830459e-18	0.928542	rs2297658	8	CPT2	0	intronic	5.23	5	2	8				337290	0.33729
rs1072706	1	53672688	T	C	0.3111	1.7376230337e-45	0.850115	rs35316080	8	CPT2	0	intronic	3.626	5	4	8	Yes	Yes	Yes	427225	0.427225
rs370493	1	53675049	A	G	0.3221	1.42182595631e-35	0.903497	rs10788950	8	CPT2	0	intronic	3.034	7	4	4			Yes	1381610	1.38161
rs12737375	1	53675532	T	C	0.3111	2.81660419715e-45	0.850115	rs35316080	8	CPT2	0	intronic	1.304	6	4	4	Yes	Yes	Yes	323958	0.323958
rs1799821	1	53676448	A	G	0.4821	3.9388843626e-33	0.924874	rs6676003	8	CPT2:RP5-1024G6.2	00:00:00	exonic	6.33	6	4	4	Yes		Yes	1198110	1.19811
rs6692897	1	53677563	G	A	0.4732	5.79257356421e-36	0.958996	rs6676003	8	CPT2:RP5-1024G6.2	00:00:00	ncRNA_intronic	2.772	6	4	4	Yes		Yes
rs737464	1	53678554	G	A	0.4821	2.06868906019e-33	0.924874	rs6676003	8	CPT2:RP5-1024G6.2	00:00:00	ncRNA_intronic	10.84	6	4	4	Yes		Yes	1.28913e+06	1.28913
rs1056438	1	53679878	T	C	0.3111	1.92787515528e-45	0.850115	rs35316080	8	C1orf123	0	UTR3	1.882	NA	4	4	Yes	Yes	Yes	330910	0.33091
rs1056425	1	53680090	G	A	0.3111	3.40233598846e-45	0.850115	rs35316080	8	C1orf123	0	UTR3	8.145	NA	4	4	Yes	Yes	Yes	336252	0.336253
rs74603832	1	53681020	T	C	0.1282	1.46810782755e-18	0.928542	rs2297658	8	C1orf123	0	intronic	0.112	6	4	4				317295	0.317295
rs17369394	1	53682106	A	C	0.3111	2.3750127053e-45	0.850115	rs35316080	8	C1orf123	0	intronic	6.097	1f	4	4	Yes	Yes	Yes	405795	0.405795
rs17108140	1	53682678	G	A	0.1282	2.64206044766e-18	0.928542	rs2297658	8	C1orf123	0	intronic	7.507	5	4	4				505480	0.50548
rs12140585	1	53683921	C	G	0.3111	1.74851819848e-45	0.850115	rs35316080	8	C1orf123	0	intronic	6.405	5	4	4	Yes	Yes	Yes	412622	0.412623
rs3736118	1	53684324	A	G	0.3111	2.10395692803e-45	0.850115	rs35316080	8	C1orf123	0	intronic	4.643	6	3	5	Yes	Yes	Yes
rs67974630	1	53684924	A	G	0.3111	2.28638075429e-45	0.850115	rs35316080	8	C1orf123	0	intronic	1.941	7	1	5	Yes	Yes	Yes	395425	0.395425
rs1679913	1	53686383	G	C	0.3211	1.47818469317e-36	0.908199	rs10788950	8	RP5-1024G6.7	0	ncRNA_exonic	2.399	4	1	1			Yes	1116390	1.11639
rs6663121	1	53687589	T	C	0.4523	3.75973694814e-43	0.755138	rs10788954	8	RP5-1024G6.7	0	ncRNA_exonic	3.641	5	5	5	Yes		Yes	957442	0.957442
rs12133464	1	53692437	T	A	0.3161	1.2426474449e-46	0.827969	rs35316080	8	MAGOH	126	downstream	0.069	1f	4	5	Yes	Yes	Yes	278505	0.278505
rs12136837	1	53692488	A	G	0.3161	1.3471562816e-46	0.827969	rs35316080	8	MAGOH	75	downstream	5.151	1f	4	5	Yes	Yes	Yes	298072	0.298073
rs6670999	1	53693090	G	T	0.3171	2.14149301849e-47	0.784446	rs35316080	8	MAGOH	0	intronic	1.425	6	4	5	Yes	Yes	Yes	1078200	1.0782
rs12145535	1	53693831	C	T	0.3161	8.4698151971e-47	0.827969	rs35316080	8	MAGOH	0	intronic	0.132	7	4	4	Yes	Yes	Yes
rs12135400	1	53693930	T	C	0.3151	3.47210759252e-42	0.824006	rs35316080	8	MAGOH	0	intronic	0.407	7	4	4	Yes	Yes	Yes
rs12116608	1	53694065	C	T	0.3161	7.5482185014e-47	0.827969	rs35316080	8	MAGOH	0	intronic	1.644	6	4	4	Yes	Yes	Yes	697202	0.697202
rs2275087	1	53694388	T	C	0.3161	8.12996479646e-47	0.827969	rs35316080	8	MAGOH	0	intronic	13.22	6	4	4	Yes	Yes	Yes	717412	0.717413
rs10788949	1	53696051	C	T	0.3161	7.14786123583e-47	0.827969	rs35316080	8	MAGOH	0	intronic	2.299	6	4	4	Yes	Yes	Yes	372275	0.372275
rs6676003	1	53696784	G	T	0.4652	2.77311144632e-37	1	rs6676003	8	MAGOH	0	intronic	3.327	6	4	4	Yes		Yes
rs6673692	1	53697139	G	A	0.4722	1.46683783245e-34	0.971163	rs6676003	8	MAGOH	0	intronic	3.65	7	4	4	Yes		Yes	1016705	1.0167
rs76569730	1	53698223	T	C	0.1262	4.63069926252e-19	0.928316	rs2297658	8	MAGOH	0	intronic	4.801	6	4	4				264212	0.264213
rs140348522	1	53699093	C	T	0.02087	1.69754002351e-07	1	rs77953182	8	MAGOH	0	intronic	2.318	7	4	4				28705.8	0.0287057
rs6671485	1	53700108	C	T	0.3161	1.42051295149e-46	0.827969	rs35316080	8	MAGOH	0	intronic	0.183	7	4	4	Yes	Yes	Yes	597522	0.597522
rs6588472	1	53700170	C	T	0.334	5.06223972218e-41	0.976718	rs10788950	8	MAGOH	0	intronic	3.182	6	4	4			Yes	1161170	1.16117
rs2297656	1	53701581	A	G	0.3231	1.41030614227e-48	0.798564	rs35316080	8	MAGOH	0	intronic	6.038	1f	4	4	Yes	Yes	Yes	944738	0.944738
rs72673135	1	53703072	C	A	0.3151	4.94335117844e-46	0.824511	rs35316080	8	MAGOH	0	intronic	0.105	7	1	7	Yes	Yes	Yes
rs17785370	1	53705174	A	T	0.3121	2.54277610691e-44	0.805313	rs35316080	8	RP5-1024G6.5	0	ncRNA_intronic	0.059	3a	1	5	Yes	Yes	Yes	70377.5	0.0703775
rs6677126	1	53706829	T	C	0.3211	2.34715279223e-37	0.917238	rs10788950	8	RP5-1024G6.5	0	ncRNA_intronic	1.153	5	5	5			Yes	1.27149e+06	1.27149
rs17785382	1	53707953	A	G	0.3996	3.47412018024e-67	0.935694	rs11206127	8	RP5-1024G6.5	0	ncRNA_intronic	9.898	6	5	5	Yes	Yes	Yes	574272	0.574272
rs3737984	1	53708850	G	T	0.4056	1.28369641456e-69	0.958872	rs11206127	8	RP5-1024G6.8	0	ncRNA_exonic	2.762	NA	4	5	Yes	Yes	Yes	907525	0.907525
rs5177	1	53711735	G	C	0.4016	2.96445590793e-69	0.967607	rs11206127	8	LRP8	0	UTR3	4.445	1f	4	5	Yes	Yes	Yes	476242	0.476243
rs5174	1	53712727	C	T	0.3956	2.2825856711e-67	0.944059	rs11206127	8	LRP8	0	exonic	35	NA	4	5	Yes	Yes	Yes	74384.5	0.0743845
rs10788950	1	53713336	G	A	0.329	6.83994127661e-43	1	rs10788950	8	LRP8	0	intronic	12.15	7	4	5			Yes	1.15828e+06	1.15828
rs11206127	1	53713549	G	A	0.4095	1.54677851301e-72	1	rs11206127	8	LRP8	0	intronic	0.128	6	4	5	Yes	Yes	Yes	1199140	1.19914
rs12031155	1	53714139	C	T	0.4016	1.06906468184e-69	0.967607	rs11206127	8	LRP8	0	intronic	4.164	6	4	5	Yes	Yes	Yes	177406	0.177406
rs3737983	1	53716416	G	A	0.4076	2.31676968766e-70	0.991725	rs11206127	8	LRP8	0	exonic	9.546	5	4	4	Yes	Yes	Yes	1177795	1.17779
rs190523815	1	53717598	C	T	0.0159	4.08211866265e-08	1	rs190523815	8	LRP8	0	intronic	2.868	7	4	5
rs12408900	1	53717656	G	A	0.3996	1.3350314144e-68	0.959683	rs11206127	8	LRP8	0	intronic	2.051	7	4	5	Yes	Yes	Yes	267935	0.267935
rs72895329	1	53720574	G	A	0.1382	6.98584820128e-09	1	rs72895329	8	LRP8	0	intronic	1.743	5	4	4				131000	0.131
rs77953182	1	53720613	G	A	0.02087	3.68112626547e-08	1	rs77953182	8	LRP8	0	intronic	2.846	5	4	4				28557.5	0.0285575
rs10749689	1	53721864	G	C	0.4026	2.92171108492e-70	0.97135	rs11206127	8	LRP8	0	intronic	5.12	7	4	5	Yes	Yes	Yes	879765	0.879765
rs2297663	1	53722752	A	C	0.3946	7.13046147232e-68	0.940096	rs11206127	8	LRP8	0	intronic	1.374	NA	4	4	Yes	Yes	Yes	455812	0.455813
rs869987	1	53723190	G	T	0.4036	1.3922849023e-70	0.96718	rs11206127	8	LRP8	0	intronic	11.93	1f	4	4	Yes	Yes	Yes	951358	0.951357
rs869988	1	53723349	T	C	0.4036	9.34552068449e-71	0.96718	rs11206127	8	LRP8	0	intronic	1.133	1f	4	4	Yes	Yes	Yes	929775	0.929775
rs915191	1	53723495	A	G	0.1233	1.3364330377e-19	0.955092	rs2297658	8	LRP8	0	intronic	0.96	NA	4	4				164808	0.164808
rs144844459	1	53727204	G	A	0.0159	0.00121395504664	0.796468	rs77953182	8	LRP8	0	intronic	0.837	5	4	4				15535	0.015535
rs6668172	1	53729210	C	T	0.4026	6.01143659624e-71	0.97135	rs11206127	8	LRP8	0	intronic	0.347	5	4	4	Yes	Yes	Yes	788605	0.788605
rs6588473	1	53729536	C	T	0.3161	1.45397103182e-36	0.922982	rs10788950	8	LRP8	0	intronic	7.016	6	4	4			Yes	1.48213e+06	1.48213
rs10736389	1	53730607	C	T	0.4026	6.2146967914e-71	0.97135	rs11206127	8	LRP8	0	intronic	1.44	7	4	4	Yes	Yes	Yes	815998	0.815998
rs7526226	1	53731019	T	A	0.4036	8.75223765291e-71	0.967098	rs11206127	8	LRP8	0	intronic	1.161	5	4	4	Yes	Yes	Yes	703570	0.70357
rs7528745	1	53731265	T	A	0.4026	1.51812862449e-70	0.97135	rs11206127	8	LRP8	0	intronic	0.341	5	4	4	Yes	Yes	Yes	887010	0.88701
rs11206128	1	53731772	C	G	0.3956	8.02636129369e-68	0.943869	rs11206127	8	LRP8	0	intronic	6.897	3a	4	4	Yes	Yes	Yes	600410	0.60041
rs2297660	1	53732315	G	T	0.3956	8.02636129369e-68	0.943869	rs11206127	8	LRP8	0	exonic	19.23	NA	4	4	Yes	Yes	Yes	640532	0.640532
rs10788951	1	53734998	T	A	0.3837	2.85528057926e-68	0.889346	rs11206127	8	LRP8	0	intronic	0.108	6	4	5	Yes	Yes	Yes
rs10888777	1	53735026	C	T	0.4026	9.45290840419e-71	0.97135	rs11206127	8	LRP8	0	intronic	3.371	7	4	5	Yes	Yes	Yes	925150	0.92515
rs10888778	1	53735446	G	T	0.4026	3.8680511818e-71	0.97135	rs11206127	8	LRP8	0	intronic	1.82	3a	4	5	Yes	Yes	Yes
rs7349164	1	53735514	G	C	0.3946	2.78452396885e-68	0.940096	rs11206127	8	LRP8	0	intronic	2.202	1d	4	5	Yes	Yes	Yes	106108	0.106108
rs12028465	1	53736136	G	A	0.3956	2.26949190595e-68	0.93575	rs11206127	8	LRP8	0	intronic	0.446	4	4	4	Yes	Yes	Yes	255202	0.255202
rs34468252	1	53736249	A	G	0.3946	2.43453864149e-68	0.940096	rs11206127	8	LRP8	0	intronic	6.518	4	4	4	Yes	Yes	Yes	306788	0.306787
rs7542607	1	53736613	A	G	0.3956	3.64750109844e-68	0.943869	rs11206127	8	LRP8	0	intronic	0.439	3a	4	4	Yes	Yes	Yes
rs10788952	1	53738100	C	T	0.4016	4.72118029806e-71	0.967373	rs11206127	8	LRP8	0	intronic	2.362	5	4	5	Yes	Yes	Yes	929698	0.929697
rs7546246	1	53738183	A	G	0.4026	4.88591119455e-71	0.97135	rs11206127	8	LRP8	0	intronic	3.058	5	4	5	Yes	Yes	Yes
rs41294758	1	53738419	C	T	0.1213	2.0438473859e-17	0.937448	rs2297658	8	LRP8	0	intronic	0.233	5	4	5				172945	0.172945
rs113753086	1	53738915	C	T	0.1282	1.52030056873e-19	0.96394	rs2297658	8	LRP8	0	intronic	10.67	5	3	5				294500	0.2945
rs10788953	1	53738975	C	A	0.4016	4.3748458209e-72	0.967373	rs11206127	8	LRP8	0	intronic	9.125	5	3	5	Yes	Yes	Yes	920672	0.920673
rs11206132	1	53739185	G	A	0.4026	3.15822764732e-72	0.97135	rs11206127	8	LRP8	0	intronic	14.09	5	3	5	Yes	Yes	Yes	849198	0.849198
rs11811978	1	53739367	G	A	0.3956	3.72116351173e-69	0.943869	rs11206127	8	LRP8	0	intronic	6.108	4	3	5	Yes	Yes	Yes	794838	0.794837
rs11206133	1	53739377	A	G	0.4026	6.49216395542e-72	0.97135	rs11206127	8	LRP8	0	intronic	8.404	4	3	5	Yes	Yes	Yes	1083560	1.08356
rs6696068	1	53740797	G	T	0.3628	2.08511867513e-67	0.820417	rs11206127	8	LRP8	0	intronic	0.263	5	4	5	Yes	Yes	Yes	699332	0.699333
rs945183	1	53741816	G	A	0.3171	3.6403792543e-37	0.927243	rs10788950	8	LRP8	0	intronic	2.052	NA	4	5			Yes	1.33612e+06	1.33612
rs6699794	1	53742081	G	A	0.3708	2.21026104966e-70	0.846102	rs11206127	8	LRP8	0	intronic	4.415	5	4	5	Yes	Yes	Yes	833828	0.833828
rs56300220	1	53742506	A	G	0.3708	1.48413576768e-69	0.837821	rs11206127	8	LRP8	0	exonic	4.882	5	4	5	Yes	Yes	Yes
rs10788954	1	53743677	C	T	0.498	1.68661780606e-65	1	rs10788954	8	LRP8	0	intronic	4.145	5	4	5	Yes		Yes	1.06304e+06	1.06304
rs4926591	1	53744671	T	C	0.1332	1.81299425065e-17	0.923171	rs2297658	8	LRP8	0	intronic	2.237	6	4	5
rs6698933	1	53744996	A	T	0.1272	3.30654314137e-20	0.972855	rs2297658	8	LRP8	0	intronic	9.082	5	4	5				340452	0.340452
rs11206134	1	53745703	C	T	0.3628	2.06218635591e-68	0.79758	rs11206127	8	LRP8	0	intronic	2.403	1f	4	5	Yes	Yes	Yes	361025	0.361025
rs1288518	1	53746134	G	A	0.3718	1.10448054546e-71	0.826618	rs11206127	8	LRP8	0	intronic	0.142	5	4	5	Yes	Yes	Yes	1.16275e+06	1.16275
rs2297658	1	53746473	T	C	0.1282	1.07346233408e-20	1	rs2297658	8	LRP8	0	intronic	6.848	NA	1	5				856428	0.856428
rs2297657	1	53746595	A	T	0.3638	2.77493200253e-68	0.801193	rs11206127	8	LRP8	0	intronic	0.301	1f	1	5	Yes	Yes	Yes	454740	0.45474
rs12402104	1	53747126	G	A	0.3708	9.41252823275e-71	0.823524	rs11206127	8	LRP8	0	intronic	10.68	5	4	5	Yes	Yes	Yes	788365	0.788365
rs1288516	1	53748286	G	A	0.3032	4.84605876279e-13	1	rs1288516	8	LRP8	0	intronic	2.05	NA	4	5				1136400	1.1364
rs76362218	1	53748665	A	G	0.1233	1.7340707539e-20	0.93719	rs2297658	8	LRP8	0	intronic	5.059	6	4	5				614245	0.614245
rs4623641	1	53751610	C	T	0.3529	4.69761905974e-58	0.917472	rs12035926	8	LRP8	0	intronic	2.973	1f	2	5	Yes	Yes	Yes	528458	0.528458
rs12035926	1	53752134	A	G	0.3738	2.99871663949e-53	1	rs12035926	8	LRP8	0	intronic	5.035	5	4	5	Yes	Yes	Yes	405120	0.40512
rs1288510	1	53752640	G	A	0.4891	6.53978800796e-38	0.660896	rs10788954	8	LRP8	0	intronic	0.736	NA	4	5	Yes		Yes	579422	0.579422
rs1002358	1	53753718	A	G	0.1004	1.02020617261e-11	1	rs1002358	8	LRP8:RP4-784A16.2	00:00:00	ncRNA_exonic	3.519	NA	4	5				442788	0.442788
rs10399827	1	53754104	G	T	0.4095	7.2744596324e-35	1	rs10399827	8	LRP8:RP4-784A16.2	00:00:00	ncRNA_exonic	3.996	NA	2	5			Yes	515368	0.515367
rs6685032	1	53754361	G	C	0.3738	2.0757016498e-26	0.951389	rs1288500	8	LRP8:RP4-784A16.2	00:00:00	ncRNA_intronic	6.487	5	2	5				676195	0.676195
rs17108202	1	53754891	A	G	0.4175	6.88820255541e-34	0.965155	rs10399827	8	LRP8:RP4-784A16.2	00:00:00	ncRNA_intronic	0.663	5	2	5			Yes	548392	0.548392
rs12035577	1	53755151	T	C	0.4175	4.05947121841e-34	0.965398	rs10399827	8	LRP8:RP4-784A16.2	00:00:00	ncRNA_exonic	6.649	4	4	5			Yes	613292	0.613293
rs12039021	1	53755679	A	C	0.4076	1.874258955e-33	0.942523	rs10399827	8	LRP8	0	intronic	3.494	5	4	5			Yes	551362	0.551362
rs74086833	1	53755900	C	T	0.09344	4.76417859396e-11	0.90815	rs1002358	8	LRP8	0	intronic	7.526	5	4	5				406302	0.406303
rs1288509	1	53755911	G	C	0.2217	2.97682001774e-10	1	rs1288509	8	LRP8	0	intronic	3.531	5	4	5				1.11726e+06	1.11726
rs1288507	1	53756465	G	A	0.3787	8.90482119182e-24	0.938202	rs1288500	8	LRP8	0	intronic	0.448	NA	4	5			Yes	1161265	1.16126
rs1288506	1	53756519	T	C	0.493	6.74617541485e-22	0.628143	rs10399827	8	LRP8	0	intronic	0.06	NA	4	5			Yes	1042555	1.04255
rs1288504	1	53756742	T	A	0.3787	5.91184894475e-27	0.987604	rs1288500	8	LRP8	0	intronic	3.465	5	4	5			Yes	1.16449e+06	1.16449
rs1288503	1	53756870	T	C	0.3926	4.55472271034e-24	0.931683	rs1288500	8	LRP8	0	intronic	0.278	NA	4	5			Yes	1.12331e+06	1.12331
rs80132685	1	53756892	C	T	0.09344	9.80280078949e-11	0.90815	rs1002358	8	LRP8	0	intronic	0.311	5	4	5				488500	0.4885
rs1288502	1	53757154	A	C	0.4911	3.60326352751e-21	0.630934	rs10399827	8	LRP8	0	intronic	2.885	NA	4	5			Yes	1.00653e+06	1.00653
rs1288500	1	53757677	A	C	0.3817	7.44313229116e-28	1	rs1288500	8	LRP8:RP4-784A16.3	00:00:00	ncRNA_intronic	0.306	NA	4	5			Yes	1193040	1.19304
rs958825	1	53759072	G	A	0.3956	1.84378841093e-30	0.921968	rs10399827	8	LRP8	0	intronic	9.797	4	2	7			Yes	342545	0.342545
rs11206138	1	53761249	G	C	0.4911	4.46664480197e-22	0.623909	rs10399827	8	LRP8	0	intronic	2.237	2b	4	7			Yes	1082870	1.08287
rs55901136	1	53761755	G	T	0.4911	6.00922315804e-22	0.623909	rs10399827	8	LRP8	0	intronic	8.437	4	4	7			Yes	956302	0.956303
rs4926968	1	53762226	C	A	0.09344	9.86720150709e-11	0.867849	rs1002358	8	LRP8	0	intronic	8.794	4	4	5				525172	0.525173
rs11206139	1	53762781	G	A	0.493	5.5279550556e-22	0.621132	rs10399827	8	LRP8	0	intronic	0.211	5	4	5			Yes	997032	0.997032
rs2297826	1	53763106	G	A	0.5	2.99052857166e-20	0.604659	rs1288500	8	LRP8	0	intronic	8.265	NA	4	5			Yes	1058685	1.05869
rs1288495	1	53763374	T	C	0.2256	1.69725140477e-09	0.847691	rs1288509	8	LRP8	0	intronic	7.967	NA	4	5
rs1572262	1	53763537	C	T	0.2207	3.97115360064e-09	0.829179	rs1288509	8	LRP8	0	intronic	6.677	NA	4	5				614602	0.614603
rs1288494	1	53763728	G	C	0.4056	9.37105521109e-25	0.834759	rs1288493	8	LRP8	0	intronic	3.869	5	4	5				857545	0.857545
rs2297824	1	53763851	G	A	0.08648	1.49987957584e-10	0.663696	rs1002358	8	LRP8	0	intronic	9.949	NA	4	15				328405	0.328405
rs1288493	1	53764072	G	A	0.3887	7.20382337309e-20	1	rs1288493	8	LRP8	0	intronic	10.38	NA	4	15
rs72895360	1	53764602	C	G	0.08648	1.53467415224e-10	0.663696	rs1002358	8	LRP8	0	intronic	2.946	5	4	15				173334	0.173334
rs35423826	1	53765250	C	A	0.2326	6.76393533858e-21	0.983595	rs11206140	8	LRP8	0	intronic	10.12	5	4	5				417268	0.417268
rs2782499	1	53765419	A	G	0.3728	1.16248875394e-26	0.80814	rs1288481	8	LRP8	0	intronic	1.11	NA	4	5				1352215	1.35221
rs11206140	1	53765434	G	A	0.2296	6.15665395845e-21	1	rs11206140	8	LRP8	0	intronic	0.016	5	4	5				803118	0.803118
rs2782498	1	53765814	C	G	0.3728	9.18475355937e-27	0.808778	rs1288481	8	LRP8	0	intronic	3.904	5	4	5				1.00266e+06	1.00266
rs867884	1	53766972	A	G	0.3827	3.20052913594e-26	0.835587	rs1288481	8	LRP8	0	intronic	4.519	NA	4	5				1015635	1.01564
rs7529821	1	53767474	A	C	0.3827	2.79656159063e-26	0.835587	rs1288481	8	LRP8	0	intronic	4.905	5	4	5				1038375	1.03838
rs7518153	1	53767650	C	T	0.3827	3.89078597013e-26	0.835587	rs1288481	8	LRP8	0	intronic	4.492	5	4	5				1.02998e+06	1.02998
rs12037959	1	53767951	T	C	0.2336	1.73554127428e-20	0.978362	rs11206140	8	LRP8	0	intronic	5.916	5	4	5				746540	0.74654
rs149287048	1	53769107	G	A	0.02087	2.55092065198e-07	0.766743	rs77953182	8	LRP8	0	intronic	0.289	3a	2	5				19423.8	0.0194238
rs2788036	1	53770124	T	C	0.3837	2.19364085536e-26	0.846143	rs1288481	8	LRP8	0	intronic	6.405	NA	2	15				1086750	1.08675
rs1288492	1	53771564	C	T	0.4672	4.17608109994e-23	1	rs1288492	8	LRP8:RP4-784A16.4	00:00:00	ncRNA_exonic	5.47	NA	4	5				1368275	1.36827
rs12732372	1	53771643	G	A	0.2306	3.48360794127e-20	0.994492	rs11206140	8	LRP8:RP4-784A16.4	00:00:00	ncRNA_intronic	0.019	5	4	5				419505	0.419505
rs1288491	1	53771861	C	T	0.3668	3.19990751115e-23	0.809622	rs1288481	8	LRP8:RP4-784A16.4	00:00:00	ncRNA_exonic	0.411	NA	4	15				1.22087e+06	1.22087
rs78848836	1	53773248	G	A	0.0835	8.9645427104e-11	0.654171	rs1002358	8	LRP8	0	intronic	0.393	5	3	5				156029	0.156029
rs1288487	1	53774534	T	G	0.4592	9.6160808539e-23	0.959865	rs1288492	8	LRP8	0	intronic	0.069	NA	4	5				1.16643e+06	1.16643
rs1288486	1	53775740	C	T	0.3658	6.87399437558e-27	0.85367	rs1288481	8	LRP8	0	intronic	2.45	NA	4	5				981812	0.981812
rs1288485	1	53775770	G	C	0.3658	6.73907384763e-27	0.85367	rs1288481	8	LRP8	0	intronic	7.796	5	4	5				956592	0.956592
rs17108270	1	53775786	T	A	0.2266	7.94394627926e-21	0.961752	rs11206140	8	LRP8	0	intronic	0.23	5	4	5				344630	0.34463
rs1288484	1	53776341	A	G	0.3777	3.68140242684e-27	0.887441	rs1288481	8	LRP8	0	intronic	6.387	NA	4	5				832928	0.832928
rs1288483	1	53776386	C	T	0.3767	4.18479016834e-27	0.89187	rs1288481	8	LRP8	0	intronic	1.435	NA	4	5				800230	0.80023
rs1288482	1	53776407	C	T	0.3767	5.05801443526e-27	0.89187	rs1288481	8	LRP8	0	intronic	4.169	NA	4	5				771720	0.77172
rs1288481	1	53776413	T	C	0.4026	1.23215870237e-29	1	rs1288481	8	LRP8	0	intronic	4.635	NA	4	5				705972	0.705973
rs1288480	1	53776616	C	T	0.339	5.20173490028e-19	0.710636	rs1288481	8	LRP8	0	intronic	0.019	NA	2	5				713882	0.713882
rs11802359	1	53776827	C	T	0.0835	3.52321492001e-08	0.617902	rs1002358	8	LRP8	0	intronic	1.929	5	2	5				265312	0.265313
rs1288476	1	53782500	A	G	0.3807	8.03755990466e-26	1	rs1288476	8	LRP8	0	intronic	5.702	NA	2	5				881180	0.88118
rs1288475	1	53782540	C	T	0.3091	1.66006651915e-20	0.745549	rs1288476	8	LRP8	0	intronic	14.26	NA	2	5				786640	0.78664
rs6694764	1	53784098	G	A	0.3131	1.72222675687e-20	0.71671	rs1288521	8	LRP8	0	intronic	1.145	4	4	5				990835	0.990835
rs945184	1	53785864	A	G	0.337	1.77498409226e-20	0.754388	rs1416095	8	LRP8	0	intronic	3.145	3a	3	5				1.24089e+06	1.24089
rs1288519	1	53786149	T	G	0.326	2.12526812995e-20	0.771405	rs1288521	8	LRP8	0	intronic	2.554	NA	4	5				636620	0.63662
rs1288520	1	53787633	G	A	0.333	2.39205694202e-19	0.689463	rs1288521	8	LRP8	0	intronic	0.447	5	3	5				977172	0.977172
rs1288521	1	53787673	C	T	0.2763	7.39356687092e-16	1	rs1288521	8	LRP8	0	intronic	8.747	5	3	5				188184	0.188184
rs1288523	1	53788874	G	A	0.3708	1.37329590004e-20	0.890556	rs1416095	8	LRP8	0	intronic	5.862	1d	3	5				978282	0.978283
rs1889541	1	53790538	G	C	0.328	2.96865307789e-15	0.767632	rs1288521	8	LRP8	0	intronic	7.588	1f	3	5				479765	0.479765
rs3820198	1	53792651	A	C	0.3867	6.7238095693e-20	0.953517	rs1416095	8	LRP8	0	exonic	13.27	NA	1	2				1309835	1.30984
rs1933534	1	53793170	C	T	0.328	8.46944239014e-15	0.767632	rs1288521	8	LRP8	0	intronic	9.927	NA	1	1				472678	0.472677
rs1933533	1	53793248	T	G	0.3867	8.72478607095e-20	0.953517	rs1416095	8	LRP8	0	intronic	8.642	NA	1	1				1.28941e+06	1.28941
rs4926972	1	53793511	T	C	0.3867	9.45262822488e-20	0.953517	rs1416095	8	LRP8	0	exonic	4.057	2b	1	1
rs2788039	1	53796099	C	G	0.3201	1.90931848503e-15	0.743894	rs1288521	8	RP4-784A16.5	0	ncRNA_intronic	0.768	6	5	15				454438	0.454437
rs2782491	1	53797580	A	C	0.3877	2.40341845391e-20	0.96594	rs1416095	8	RP4-784A16.5	0	ncRNA_intronic	2.805	5	5	15				1361050	1.36105
rs2788038	1	53797690	C	A	0.325	4.86484666352e-15	0.782887	rs10888780	8	RP4-784A16.5	0	ncRNA_intronic	2.442	NA	5	15				231918	0.231918
rs11583645	1	53799774	C	G	0.2913	9.75901121277e-12	0.690254	rs10888780	8	RP4-784A16.5	0	ncRNA_intronic	2.221	5	5	15				121142	0.121141
rs10218811	1	53805882	A	G	0.3121	3.6957119927e-11	0.706804	rs10888780	8	RP4-784A16.5	3700	intergenic	4.543	5	5	15				732885	0.732885
rs2095409	1	53807340	T	C	0.3917	6.59457999114e-21	1	rs1416095	8	RP4-784A16.5	5158	intergenic	0.158	6	5	15				1.12946e+06	1.12946
rs2782492	1	53807582	G	C	0.3867	4.4418543464e-21	0.970649	rs1416095	8	RP4-784A16.5	5400	intergenic	0.514	7	5	15
rs2788029	1	53807682	A	G	0.3917	5.88942314381e-21	1	rs1416095	8	RP4-784A16.5	5500	intergenic	0.925	7	5	15				1.07668e+06	1.07668
rs2782493	1	53807803	T	C	0.3917	5.88942314381e-21	1	rs1416095	8	RP4-784A16.5	5621	intergenic	4.852	6	5	15				1082540	1.08254
rs2782494	1	53808068	G	A	0.3231	3.10409096868e-15	0.779845	rs10888780	8	RP4-784A16.5	5886	intergenic	0.009	6	5	15				757838	0.757838
rs2782495	1	53808358	C	T	0.329	4.75419300038e-15	0.800445	rs10888780	8	RP11-117D22.1	5801	intergenic	0.393	6	5	15				270728	0.270728
rs1416098	1	53808497	A	G	0.329	4.75419300038e-15	0.800445	rs10888780	8	RP11-117D22.1	5662	intergenic	2.405	NA	5	15				266860	0.26686
rs1416097	1	53808588	T	C	0.3917	7.05260743055e-21	1	rs1416095	8	RP11-117D22.1	5571	intergenic	1.595	NA	5	15
rs1416096	1	53808658	C	T	0.329	4.19058108942e-15	0.800445	rs10888780	8	RP11-117D22.1	5501	intergenic	0.877	NA	5	15				732175	0.732175
rs1416095	1	53808693	A	G	0.3917	4.31226757932e-21	1	rs1416095	8	RP11-117D22.1	5466	intergenic	6.296	1f	5	15				1538075	1.53808
rs2782496	1	53808721	G	A	0.3231	5.78267672738e-15	0.779845	rs10888780	8	RP11-117D22.1	5438	intergenic	0.92	1f	5	15				188764	0.188764
rs2782497	1	53809030	T	C	0.329	4.00076742408e-15	0.800445	rs10888780	8	RP11-117D22.1	5129	intergenic	5.082	1f	5	15				985030	0.98503
rs10888779	1	53810084	G	A	0.3221	4.72247390539e-15	0.783397	rs10888780	8	RP11-117D22.1	4075	intergenic	6.283	1f	5	15				1174895	1.1749
rs4926594	1	53810840	G	A	0.3231	5.38828795712e-15	0.779845	rs10888780	8	RP11-117D22.1	3319	intergenic	5.361	5	5	15				1025960	1.02596
rs6698595	1	53811942	T	G	0.3926	5.86960434953e-20	0.995725	rs1416095	8	RP11-117D22.1	2217	intergenic	2.1	1f	5	15				566982	0.566982
rs6675333	1	53812211	T	C	0.3926	3.51459346656e-20	0.987155	rs1416095	8	RP11-117D22.1	1948	intergenic	1.583	1b	4	15				158272	0.158272
rs10888780	1	53813684	G	A	0.3509	9.96035454733e-13	1	rs10888780	8	RP11-117D22.1	475	downstream	0.144	1f	5	15				767262	0.767262
rs4926975	1	53815420	A	G	0.3559	4.1488306654e-11	0.851111	rs10888780	8	RP11-117D22.1	514	upstream	9.973	5	5	15				1.44018e+06	1.44018
rs4926977	1	53815565	T	G	0.3549	4.41465866681e-11	0.847111	rs10888780	8	RP11-117D22.1	659	upstream	14.3	5	5	15				1.36922e+06	1.36922
rs12143278	1	53816524	G	C	0.3569	1.17216857e-10	0.847732	rs10888780	8	RP11-117D22.1	1618	intergenic	0.204	1f	7	15				1.29009e+06	1.29009
rs6588474	1	53817220	C	T	0.3608	2.53640989926e-11	0.833015	rs10888780	8	RP11-117D22.1	2314	intergenic	0.655	1f	5	15				1384640	1.38464
rs2027261	1	53819026	A	G	0.3569	4.14348796515e-11	0.847732	rs10888780	8	RP11-117D22.1	4120	intergenic	0.766	6	5	15				1.2206e+06	1.2206
rs4926595	1	53825310	G	A	0.3767	3.12647213441e-09	0.769182	rs10888780	8	RP11-117D22.2	7029	intergenic	0.495	1f	5	15				1.22568e+06	1.22568
rs4926979	1	53826464	G	A	0.3767	1.67660564883e-09	0.770365	rs10888780	8	RP11-117D22.2	5875	intergenic	1.323	5	5	15
rs4926597	1	53826484	C	T	0.3767	1.62298753646e-09	0.770365	rs10888780	8	RP11-117D22.2	5855	intergenic	1.406	5	5	15
rs10888785	1	53827661	T	C	0.3777	3.89032785243e-09	0.765461	rs10888780	8	RP11-117D22.2	4678	intergenic	0.637	5	5	15				1.48307e+06	1.48307
rs4926981	1	53829511	G	C	0.3767	2.60068454814e-09	0.769182	rs10888780	8	RP11-117D22.2	2828	intergenic	0.949	1f	5	15
rs1999897	1	53829729	C	T	0.3767	2.4350492605e-09	0.769182	rs10888780	8	RP11-117D22.2	2610	intergenic	7.321	1f	5	15
rs10888786	1	53830487	C	T	0.3767	2.46446092821e-09	0.769182	rs10888780	8	RP11-117D22.2	1852	intergenic	0.636	6	5	15
rs11206152	1	53831095	T	G	0.3777	1.00917849058e-09	0.765461	rs10888780	8	RP11-117D22.2	1244	intergenic	0.011	1f	5	15
rs1933535	1	53831211	T	A	0.3767	9.76652287966e-10	0.769182	rs10888780	8	RP11-117D22.2	1128	intergenic	6.591	1f	5	15
rs1933536	1	53831342	A	C	0.3777	8.97519267272e-10	0.765461	rs10888780	8	RP11-117D22.2	997	downstream	6.137	1f	5	15
rs3207053	1	53832824	T	C	0.3787	1.66776691674e-09	0.761757	rs10888780	8	RP11-117D22.2	0	ncRNA_exonic	7.505	NA	2	14				1342580	1.34258
rs4926984	1	53835096	G	A	0.3708	1.88181108151e-10	0.743683	rs10888780	8	RP11-117D22.2	1178	intergenic	0.197	4	5	15
rs11589798	1	53837269	C	T	0.2942	1.56831780026e-08	1	rs11589798	8	RP11-117D22.2	3351	intergenic	0.082	5	5	15				313458	0.313458
rs10888787	1	53838085	G	C	0.4622	2.76463764771e-23	0.752298	rs1288582	8	RP11-117D22.2	4167	intergenic	1.592	7	5	15				676982	0.676983
rs1999899	1	53838156	G	T	0.1034	1.42103307614e-08	0.977804	rs1999900	8	RP11-117D22.2	4238	intergenic	10.85	6	5	15				679388	0.679388
rs12133504	1	53838168	T	A	0.4702	5.4108526914e-23	0.740533	rs1288582	8	RP11-117D22.2	4250	intergenic	6.264	7	5	15				805080	0.80508
rs1999900	1	53838287	G	C	0.1054	1.31570633822e-08	1	rs1999900	8	RP11-117D22.2	4369	intergenic	0.276	6	5	15				1029235	1.02923
rs72675124	1	53839995	G	A	0.08052	5.84546087681e-05	0.736452	rs1999900	8	RP11-117D22.2	6077	intergenic	1.164	7	5	15				38564.8	0.0385648
rs4926987	1	53841430	C	A	0.3986	1.43308703476e-14	0.785014	rs1766635	8	RP11-117D22.2	7512	intergenic	2.964	5	5	15				1.30491e+06	1.30491
rs1316436	1	53842099	C	T	0.4622	1.65513747826e-32	0.877739	rs1288582	8	RP11-117D22.2	8181	intergenic	3.167	4	5	15				574815	0.574815
rs57340188	1	53843539	C	G	0.2893	2.14631839937e-07	0.710994	rs11589798	8	RP11-117D22.2	9621	intergenic	1.095	7	1	15				720340	0.72034
rs72899484	1	53843997	G	A	0.2843	2.55114703605e-07	0.696839	rs11589798	8	RP11-117D22.2	10079	intergenic	1.862	5	1	15				764502	0.764502
rs12746317	1	53844161	G	A	0.4503	1.14230518145e-27	0.886553	rs1288582	8	RP11-117D22.2	10243	intergenic	4.83	5	5	14				175470	0.17547
rs11578993	1	53845390	C	G	0.2873	4.06470406181e-07	0.678863	rs11589798	8	RP11-117D22.2	11472	intergenic	5.531	5	5	14				613022	0.613023
rs60507962	1	53845892	T	C	0.2952	1.53135690458e-07	0.676291	rs11589798	8	RP11-117D22.2	11974	intergenic	1.776	6	5	14				692542	0.692542
rs17108398	1	53845985	G	A	0.2833	1.24537531026e-07	0.693118	rs11589798	8	RP11-117D22.2	12067	intergenic	1.196	4	5	14				638105	0.638105
rs11587217	1	53846598	G	A	0.2833	1.27327126232e-07	0.693118	rs11589798	8	RP11-117D22.2	12680	intergenic	9.819	5	5	14				630545	0.630545
rs7514050	1	53846850	G	T	0.4254	1.14763514245e-16	0.884411	rs1766635	8	RP11-117D22.2	12932	intergenic	0.808	6	5	14
rs115053966	1	53849975	C	T	0.0825	2.36475417995e-06	0.714097	rs1999900	8	RP11-117D22.2	16057	intergenic	0.005	7	5	14				42253.5	0.0422535
rs4926989	1	53851029	T	C	0.4304	3.62175222443e-10	0.914318	rs1766635	8	RP11-117D22.2	17111	intergenic	6.422	5	5	15				1042295	1.04229
rs57064784	1	53851038	A	G	0.2922	4.57004183551e-07	0.693286	rs11589798	8	RP11-117D22.2	17120	intergenic	8.222	5	5	15				476980	0.47698
rs4926990	1	53851500	C	T	0.4095	8.91384665395e-15	1	rs1766635	8	RP11-117D22.2	17582	intergenic	2.69	5	5	15				1.26247e+06	1.26247
rs6677153	1	53852449	T	C	0.4463	1.88613789607e-11	0.84502	rs1766635	8	RP11-117D22.2	18531	intergenic	0.125	7	5	15				516870	0.51687
rs11206153	1	53852469	G	A	0.4463	1.15516757298e-11	0.84502	rs1766635	8	RP11-117D22.2	18551	intergenic	4.057	7	5	15				530205	0.530205
rs6588478	1	53853533	T	C	0.4513	3.47883717654e-11	0.837488	rs1766635	8	RP11-117D22.2	19615	intergenic	0.571	7	5	15				492538	0.492538
rs1766635	1	53855223	A	C	0.4095	8.84909381207e-15	1	rs1766635	8	RP11-117D22.2	21305	intergenic	7.261	7	5	15				783008	0.783007
rs1539500	1	53855711	G	A	0.2793	1.57888069371e-07	0.7498	rs11589798	8	RP11-117D22.2	21793	intergenic	5.422	5	5	15				109166	0.109165
rs78525813	1	53856091	C	A	0.2793	1.88408704591e-07	0.7498	rs11589798	8	RP11-117D22.2	22173	intergenic	1.461	2b	2	15				109132	0.109132
rs1288585	1	53856277	A	G	0.4314	2.84527884641e-16	0.893725	rs1766635	8	RP11-117D22.2	22359	intergenic	13.95	NA	5	15				1142210	1.14221
rs6660818	1	53857444	T	A	0.2803	1.74656976537e-07	0.753647	rs11589798	8	SLC25A3P1	21376	intergenic	0.788	4	5	15				95427.5	0.0954275
rs1288584	1	53858632	C	A	0.4453	3.59760111095e-11	0.832521	rs1766635	8	SLC25A3P1	20188	intergenic	1.494	NA	5	15
rs76998887	1	53860680	T	C	0.2843	4.40894304682e-07	0.729887	rs11589798	8	SLC25A3P1	18140	intergenic	11.29	5	5	14				116800	0.1168
rs374989669	1	53861302	A	C	0.3936	5.76495613159e-14	0.854822	rs1766635	8	SLC25A3P1	17518	intergenic	0.06	5	5	14
rs568159587	1	53861303	A	C	0.3936	5.76495613159e-14	0.854822	rs1766635	8	SLC25A3P1	17517	intergenic	1.113	NA	5	14
rs1288583	1	53861570	A	G	0.4165	2.52622254816e-14	0.964743	rs1766635	8	SLC25A3P1	17250	intergenic	4.47	NA	5	15				1.10601e+06	1.10601
rs1288582	1	53862594	T	C	0.4642	1.1701257666e-36	1	rs1288582	8	SLC25A3P1	16226	intergenic	1.573	NA	5	14				1419020	1.41902
rs17371030	1	53864019	G	A	0.1034	1.18246717814e-09	0.80237	rs4926991	8	SLC25A3P1	14801	intergenic	1.122	5	5	14				112240	0.11224
rs12059892	1	53866793	G	C	0.1252	9.56321909812e-10	0.973262	rs4926991	8	SLC25A3P1	12027	intergenic	4.826	5	2	14				978120	0.97812
rs4926991	1	53867792	T	C	0.1243	5.50427663278e-10	1	rs4926991	8	SLC25A3P1	11028	intergenic	1.285	5	5	14				894440	0.89444
rs1288591	1	53868471	C	G	0.4294	1.00505174144e-09	0.873569	rs1766635	8	SLC25A3P1	10349	intergenic	1.191	6	5	14				670225	0.670225
rs1288590	1	53868891	A	G	0.4304	6.93226610871e-10	0.877916	rs1766635	8	SLC25A3P1	9929	intergenic	2.23	7	5	14				600328	0.600328
rs1288589	1	53869317	G	A	0.4066	1.53019479049e-25	0.749978	rs1288582	8	SLC25A3P1	9503	intergenic	7.751	NA	5	14				569565	0.569565
rs4926992	1	53870466	C	A	0.3887	1.51661124533e-11	1	rs4926992	8	SLC25A3P1	8354	intergenic	3.896	7	5	14				749502	0.749502
rs1288588	1	53870831	G	A	0.4274	4.98485529411e-17	1	rs1288588	8	SLC25A3P1	7989	intergenic	4.288	5	5	14				1192180	1.19218
rs1288587	1	53873555	C	T	0.4364	1.3468092344e-16	0.947899	rs1288588	8	SLC25A3P1	5265	intergenic	2.78	NA	5	14				1.06773e+06	1.06773
rs1288586	1	53874117	C	T	0.4364	1.67987653112e-16	0.947899	rs1288588	8	SLC25A3P1	4703	intergenic	1.149	NA	5	14				1373975	1.37397
rs953625	1	53876381	G	A	0.4443	7.46560333893e-13	0.901651	rs1288588	8	SLC25A3P1	2439	intergenic	7.326	NA	5	14
rs6588479	1	53880664	G	A	0.4563	1.54631219321e-11	0.844886	rs1288588	8	SLC25A3P1	0	ncRNA_intronic	0.422	7	5	14				1138480	1.13848
rs6686055	1	53881081	C	T	0.4543	6.13546134238e-12	0.83639	rs1288588	8	SLC25A3P1	0	ncRNA_exonic	1.002	7	5	14				1.21318e+06	1.21318
rs6683597	1	53881254	G	A	0.4573	1.21832215674e-11	0.841288	rs1288588	8	SLC25A3P1	0	ncRNA_intronic	2.302	5	5	14				963165	0.963165
rs9436977	1	56122967	T	G	0.07157	7.52505745504e-09	1	rs9436977	9	RP11-466L17.1	0	ncRNA_intronic	1.433	6	5	15
rs9436516	1	56123166	A	G	0.06163	2.18829327447e-07	0.791263	rs9436977	9	RP11-466L17.1	0	ncRNA_intronic	2.536	7	5	15
rs9436978	1	56123510	G	A	0.03579	8.30712486032e-10	0.854399	rs75467557	9	RP11-466L17.1	0	ncRNA_intronic	8.979	5	5	15		Yes		976278	0.976278
rs114035776	1	56128576	G	A	0.0338	2.87457449506e-09	0.969357	rs75467557	9	RP11-466L17.1	0	ncRNA_intronic	0.684	6	8	15		Yes
rs66871578	1	56148489	T	A	0.03479	2.58123343577e-09	1	rs75467557	9	RP11-466L17.1	0	ncRNA_intronic	2.969	7	5	15		Yes		56418.5	0.0564185
rs66481164	1	56156907	C	T	0.03479	1.07914442852e-09	1	rs75467557	9	RP11-466L17.1	0	ncRNA_intronic	2.265	7	5	15		Yes
rs75467557	1	56169575	C	T	0.03479	7.61424192123e-10	1	rs75467557	9	RP11-466L17.1	0	ncRNA_intronic	15.81	5	5	15		Yes		31100.5	0.0311005
rs78213555	1	62480106	G	T	0.2396	2.34892261239e-07	0.819992	rs7556298	10	INADL	0	intronic	2.623	6	4	15				337438	0.337438
rs7547886	1	62482489	A	G	0.2416	1.45688459413e-07	0.810997	rs7556298	10	INADL	0	intronic	8.929	5	4	15				468842	0.468842
rs140898379	1	62483415	A	G	0.2465	2.131487488e-06	0.737007	rs7556298	10	INADL	0	intronic	0.671	6	4	15
rs34726576	1	62483599	G	A	0.2416	1.47138611916e-07	0.810997	rs7556298	10	INADL	0	exonic	7.467	6	4	15				464432	0.464433
rs6681664	1	62485704	G	A	0.2396	1.66451983736e-07	0.819992	rs7556298	10	INADL	0	intronic	0.381	7	4	15				262920	0.26292
rs7556298	1	62488358	T	C	0.2505	2.95710269766e-09	1	rs7556298	10	INADL	0	intronic	21.5	5	4	15				988558	0.988557
rs79175201	1	62492780	A	C	0.2485	3.26833182578e-07	0.837065	rs7556298	10	INADL	0	intronic	6.852	6	4	15				569740	0.56974
rs56379320	1	62494455	A	T	0.2485	4.89374738813e-07	0.837065	rs7556298	10	INADL	0	intronic	0.061	6	4	15
rs1412620	1	62495892	T	A	0.2664	1.40995171353e-05	0.765704	rs7556298	10	INADL	0	intronic	4.745	5	4	15				644395	0.644395
rs7531027	1	62496902	A	G	0.2664	8.022478781e-06	0.765704	rs7556298	10	INADL	0	intronic	7.624	6	5	15				653985	0.653985
rs11587128	1	62496923	G	A	0.2594	9.17576243892e-06	0.782395	rs7556298	10	INADL	0	intronic	4.693	5	5	15				44478.8	0.0444787
rs11585888	1	62499673	G	A	0.2445	3.13457359024e-07	0.835851	rs7556298	10	INADL	0	intronic	1.07	5	4	15				486218	0.486218
rs77477577	1	62500466	G	T	0.2435	3.40618286328e-07	0.822145	rs7556298	10	INADL	0	intronic	5.728	6	5	15				488445	0.488445
rs6673889	1	62504123	T	C	0.2604	4.36232310452e-06	0.752275	rs7556298	10	INADL	0	intronic	1.309	7	5	15				746105	0.746105
rs6685356	1	62504166	A	T	0.2604	4.60938930523e-06	0.752275	rs7556298	10	INADL	0	intronic	1.681	6	5	15				754820	0.75482
rs6685442	1	62504194	A	G	0.2465	1.70630077336e-06	0.800921	rs7556298	10	INADL	0	intronic	2.86	6	5	15				430530	0.43053
rs6661849	1	62504715	G	C	0.2604	2.92696232349e-06	0.752275	rs7556298	10	INADL:LAMTOR5P1	00:00:00	ncRNA_exonic	13.84	4	4	15				683298	0.683298
rs17378995	1	62504841	T	C	0.2435	8.80572141798e-07	0.813827	rs7556298	10	INADL	0	intronic	6.772	2b	4	15				58675	0.058675
rs7539653	1	62504958	A	G	0.2594	3.48207472563e-06	0.756424	rs7556298	10	INADL	0	intronic	4.571	5	4	15				814775	0.814775
rs7519802	1	62505280	G	A	0.2594	3.04673153739e-06	0.756424	rs7556298	10	INADL	0	intronic	0.677	7	4	15				652808	0.652807
rs77014104	1	62505564	G	A	0.2594	3.08493999731e-06	0.756424	rs7556298	10	INADL	0	intronic	0.092	5	4	15				706715	0.706715
rs113278436	1	62505883	C	T	0.2455	8.99648396257e-07	0.805481	rs7556298	10	INADL	0	intronic	0.42	7	5	15				339755	0.339755
rs75374808	1	62507002	T	C	0.2545	4.41858345491e-06	0.756732	rs7556298	10	INADL	0	intronic	12.63	5	5	15				386508	0.386508
rs80220610	1	62509432	G	C	0.2674	9.34527526868e-06	0.71417	rs7556298	10	INADL	0	intronic	0.135	7	5	15				786532	0.786532
rs10493313	1	62511018	T	A	0.2525	6.21187283083e-06	0.764297	rs7556298	10	INADL	0	intronic	5.503	5	4	15				43734.2	0.0437343
rs11576777	1	62512735	T	G	0.2555	6.43647752876e-06	0.752449	rs7556298	10	INADL	0	intronic	8.858	6	5	15				43942	0.043942
rs11579010	1	62513239	A	G	0.2545	5.73112483916e-06	0.756732	rs7556298	10	INADL	0	intronic	4.205	7	5	15				42787.2	0.0427872
rs113494850	1	62513938	G	T	0.2525	6.35243729305e-06	0.764297	rs7556298	10	INADL	0	intronic	4.018	5	5	15				41553	0.041553
rs6670989	1	62556237	T	G	0.2594	0.00147765325739	0.609427	rs7556298	10	INADL	0	intronic	2.98	5	4	15				44015.2	0.0440152
rs6682776	1	62556579	A	T	0.2594	0.00283663789402	0.609427	rs7556298	10	INADL	0	intronic	6.274	7	4	15				41781.8	0.0417817
rs10889439	1	64168755	C	A	0.1779	0.000228857653324	0.627558	rs6690454	11	PGM1	42838	intergenic	1.35	6	5	15				476005	0.476005
rs6690454	1	64169123	T	C	0.2296	6.97774948559e-10	1	rs6690454	11	PGM1	43206	intergenic	4.943	4	5	15
rs61774085	1	73351002	T	C	0.175	2.79351775997e-05	0.607178	rs17503369	12	RP4-660H19.1	0	ncRNA_intronic	4.498	7	7	15				48772.2	0.0487723
rs61772285	1	73436597	T	C	0.163	6.61580370717e-06	0.653742	rs17503369	12	RP4-660H19.1	71773	intergenic	1.019	7	5	15				55108	0.055108
rs12064829	1	73449863	G	A	0.167	4.37940125394e-06	0.635234	rs17503369	12	RP4-660H19.1	85039	intergenic	2.642	7	1	15
rs61772331	1	73469374	T	C	0.1342	4.91703112049e-07	0.657532	rs17503369	12	KRT8P21	101100	intergenic	0.108	7	5	15				37621	0.037621
rs61772333	1	73506289	C	G	0.1282	1.76966630844e-06	0.656306	rs17503369	12	KRT8P21	64185	intergenic	0.367	7	5	15				44399.8	0.0443998
rs56145041	1	73525057	G	A	0.1451	7.49115298448e-07	0.755596	rs17503369	12	KRT8P21	45417	intergenic	8.003	6	9	15
rs12089282	1	73533529	T	C	0.1471	1.02950113168e-06	0.755806	rs17503369	12	KRT8P21	36945	intergenic	0.246	5	7	15				106822	0.106822
rs79775918	1	73576978	T	C	0.1441	1.0979022816e-06	0.762522	rs17503369	12	KRT8P21	5012	intergenic	2.799	7	5	15				32448.5	0.0324485
rs10890009	1	73615608	A	C	0.1481	5.42807472404e-07	0.776869	rs17503369	12	RN7SKP19	41678	intergenic	6.016	7	9	15				92129.8	0.0921297
rs17503369	1	73847108	T	C	0.1521	4.23568956902e-08	1	rs17503369	12	RP4-598G3.1	26173	intergenic	3.12	7	9	15				38096.2	0.0380962
rs58391878	1	73854549	T	C	0.1372	9.74153212939e-08	0.860101	rs17503369	12	RP4-598G3.1	33614	intergenic	6.354	6	9	15				85974.5	0.0859745
rs61765515	1	73897766	C	T	0.1382	6.95700975012e-07	0.838164	rs17503369	12	RP4-598G3.1	76831	intergenic	0.56	7	9	15				47527.2	0.0475273
rs17570390	1	73938246	T	C	0.1531	9.95479393342e-06	0.729922	rs17503369	12	RP4-598G3.1	117311	intergenic	8.687	7	9	15				47577.2	0.0475773
rs1249661	1	75787756	C	T	0.4523	4.02522003339e-07	0.814872	rs1249839	13	SLC44A5	0	intronic	2.257	NA	9	15
rs1249657	1	75790341	C	T	0.4493	3.41719987623e-07	0.802168	rs1249839	13	SLC44A5	0	intronic	0.116	NA	5	15				1.52445e+06	1.52445
rs1613680	1	75795384	C	T	0.4513	4.63301681909e-07	0.810368	rs1249839	13	SLC44A5	0	intronic	10.69	6	5	15				1.65809e+06	1.65809
rs1249660	1	75799418	G	A	0.4513	3.63971155547e-07	0.810368	rs1249839	13	SLC44A5	0	intronic	0.616	NA	5	15				1.3207e+06	1.3207
rs1249659	1	75800928	C	T	0.4513	2.72341619037e-07	0.810368	rs1249839	13	SLC44A5	0	intronic	3.11	NA	5	15				1.43675e+06	1.43675
rs1505258	1	75802788	T	C	0.4493	2.62342453563e-07	0.81623	rs1249839	13	SLC44A5	0	intronic	2.152	NA	5	15
rs2135142	1	75803180	A	T	0.4493	2.62342453563e-07	0.81623	rs1249839	13	SLC44A5	0	intronic	3.369	7	5	15				1.46676e+06	1.46676
rs11163185	1	75809764	C	T	0.4493	2.7620860207e-07	0.81623	rs1249839	13	SLC44A5	0	intronic	0.409	7	5	15				1.22735e+06	1.22735
rs1343517	1	75811811	T	C	0.4493	4.30591286961e-07	0.81623	rs1249839	13	SLC44A5	0	intronic	6.776	4	5	15				1298450	1.29845
rs1249845	1	75814071	T	C	0.4513	2.45052355448e-07	0.810368	rs1249839	13	SLC44A5	0	intronic	0.071	NA	9	15				125210	0.12521
rs1249843	1	75814868	G	A	0.4513	2.07370902382e-07	0.810368	rs1249839	13	SLC44A5	0	intronic	1.95	NA	9	15				107920	0.10792
rs7523051	1	75815533	A	T	0.3181	0.00219613034969	0.656335	rs1249839	13	SLC44A5	0	intronic	1.299	6	9	15				49084	0.049084
rs1249842	1	75815765	A	G	0.3171	0.00105762427868	0.653374	rs1249839	13	SLC44A5	0	intronic	0.012	NA	9	15
rs1249839	1	75818341	G	A	0.4135	2.00813000618e-08	1	rs1249839	13	SLC44A5	0	intronic	0.971	NA	14	15				1336640	1.33664
rs1249838	1	75818720	C	T	0.4135	2.27554600433e-08	1	rs1249839	13	SLC44A5	0	intronic	4.619	NA	14	15				1.30896e+06	1.30896
rs4949666	1	75818830	T	C	0.1093	0.000154619357525	0.633099	rs3845362	13	SLC44A5	0	intronic	0.575	7	7	15
rs7522308	1	75820793	A	C	0.2982	0.00945123219521	0.609966	rs1249839	13	SLC44A5	0	intronic	7.781	7	7	15				572652	0.572653
rs12408827	1	75823198	C	T	0.1093	0.000142121147388	0.633099	rs3845362	13	SLC44A5	0	intronic	1.362	5	1	15				35748.8	0.0357488
rs10874199	1	75824188	T	C	0.2982	0.0100386186215	0.609966	rs1249839	13	SLC44A5	0	intronic	12.03	7	5	15				60898.2	0.0608983
rs76198788	1	75825682	T	A	0.1093	8.00333474351e-05	0.633099	rs3845362	13	SLC44A5	0	intronic	0.327	7	5	15				37530.2	0.0375303
rs12047215	1	75826129	A	G	0.2992	0.00886609061739	0.606196	rs1249839	13	SLC44A5	0	intronic	3.301	6	5	15				63034.5	0.0630345
rs12411159	1	75840172	C	T	0.1163	6.00146579293e-05	0.730918	rs3845362	13	SLC44A5	0	intronic	0.424	5	1	15				48014.5	0.0480145
rs111345796	1	75842570	C	T	0.1173	6.92365561059e-05	0.723549	rs3845362	13	SLC44A5	0	intronic	1.384	7	15	15
rs368267514	1	75849044	C	T	0.1163	3.97967134516e-05	0.730918	rs3845362	13	SLC44A5	0	intronic	1.259	6	15	15
rs12403384	1	75849240	G	A	0.1163	4.41085939511e-05	0.730918	rs3845362	13	SLC44A5	0	intronic	2.289	7	15	15
rs376890644	1	75849680	C	T	0.1163	4.41085939511e-05	0.730918	rs3845362	13	SLC44A5	0	intronic	3.059	7	15	15
rs184116469	1	75849762	T	A	0.1133	0.00148306071636	0.703672	rs3845362	13	SLC44A5	0	intronic	4.178	6	15	15
rs138185859	1	75849776	G	A	0.1133	0.00155155964502	0.703672	rs3845362	13	SLC44A5	0	intronic	3.126	6	15	15
rs377677561	1	75850674	A	G	0.1163	4.41085939511e-05	0.730918	rs3845362	13	SLC44A5	0	intronic	3.267	7	15	15
rs373772264	1	75851826	A	T	0.1163	4.41162947593e-05	0.730918	rs3845362	13	SLC44A5	0	intronic	3.174	7	9	15
rs370631093	1	75851979	G	A	0.09841	1.57597102474e-08	0.885919	rs3845362	13	SLC44A5	0	intronic	2.031	7	9	15
rs187819657	1	75852626	A	T	0.1163	3.19660953109e-05	0.730918	rs3845362	13	SLC44A5	0	intronic	2.313	6	9	15
rs111226767	1	75853959	C	A	0.09841	4.73224447314e-08	0.885919	rs3845362	13	SLC44A5	0	intronic	0.631	6	9	15				707912	0.707912
rs4949851	1	75858519	A	G	0.0994	4.57039863694e-08	0.876019	rs3845362	13	SLC44A5	0	intronic	3.957	6	9	15				895408	0.895408
rs12405357	1	75861616	A	T	0.09841	3.45027362242e-08	0.885919	rs3845362	13	SLC44A5	0	intronic	7.336	5	15	15				77143	0.077143
rs76949596	1	75862560	G	C	0.1163	6.57071169692e-05	0.730918	rs3845362	13	SLC44A5	0	intronic	2.457	5	14	15				80786.2	0.0807863
rs149308296	1	75869151	G	C	0.1093	1.85028241358e-08	0.990268	rs3845362	13	SLC44A5	0	intronic	0.227	5	7	15				57331.2	0.0573313
rs112666801	1	75869720	A	G	0.1093	1.83852259099e-08	0.990268	rs3845362	13	SLC44A5	0	intronic	2.564	7	9	15				59710	0.05971
rs114865780	1	75871055	T	C	0.1093	2.22078944737e-08	0.990268	rs3845362	13	SLC44A5	0	intronic	2.204	7	9	15				56525	0.056525
rs143516175	1	75871258	C	T	0.1093	2.22078944737e-08	0.990268	rs3845362	13	SLC44A5	0	intronic	1.584	6	9	15				53003.5	0.0530035
rs114407954	1	75871366	C	A	0.1093	2.22078944737e-08	0.990268	rs3845362	13	SLC44A5	0	intronic	0.896	6	9	15				54319.5	0.0543195
rs111878153	1	75873384	C	T	0.1203	7.10091100694e-06	0.893044	rs3845362	13	SLC44A5	0	intronic	0.197	6	9	15				54405.5	0.0544055
rs12407255	1	75876217	G	T	0.1093	2.28926450285e-08	0.990268	rs3845362	13	SLC44A5	0	intronic	3.428	7	9	15				66288	0.066288
rs17644957	1	75877394	A	G	0.1093	2.39091761684e-08	0.990268	rs3845362	13	SLC44A5	0	intronic	3.697	7	5	15				65925.2	0.0659253
rs80337562	1	75878243	A	T	0.1093	2.39091761684e-08	0.990268	rs3845362	13	SLC44A5	0	intronic	2.157	7	7	15				65102.8	0.0651028
rs17584320	1	75879593	C	T	0.1093	2.39091761684e-08	0.990268	rs3845362	13	SLC44A5	0	intronic	1.922	5	9	15				67001	0.067001
rs983331	1	75880565	C	G	0.1093	2.39091761684e-08	0.990268	rs3845362	13	SLC44A5	0	intronic	1.247	7	9	15				66886	0.066886
rs4540592	1	75883281	T	C	0.1093	2.47883080273e-08	0.990268	rs3845362	13	SLC44A5	0	intronic	0.856	6	9	15				70311.2	0.0703113
rs74089232	1	75884420	T	C	0.1093	3.4086261593e-08	0.990268	rs3845362	13	SLC44A5	0	intronic	2.1	7	5	15				75594	0.075594
rs3899859	1	75884904	T	A	0.1093	3.4086261593e-08	0.990268	rs3845362	13	SLC44A5	0	intronic	0.233	6	5	15
rs3845362	1	75885158	A	G	0.1103	1.50234741117e-08	1	rs3845362	13	SLC44A5	0	intronic	0.92	6	5	15
rs1858631	1	75886523	G	C	0.1093	3.4086261593e-08	0.990268	rs3845362	13	SLC44A5	0	intronic	1.875	7	5	15				76199.8	0.0761997
rs1913118	1	75886670	C	A	0.1093	3.4086261593e-08	0.990268	rs3845362	13	SLC44A5	0	intronic	1.278	5	5	15				76130	0.07613
rs58890548	1	75887154	C	T	0.1093	3.4086261593e-08	0.990268	rs3845362	13	SLC44A5	0	intronic	5.201	6	5	15				62063.8	0.0620638
rs74089237	1	75888085	G	T	0.1093	3.4086261593e-08	0.990268	rs3845362	13	SLC44A5	0	intronic	3.708	5	5	15				61779	0.061779
rs74089238	1	75888220	G	A	0.1093	3.35979961514e-08	0.990268	rs3845362	13	SLC44A5	0	intronic	0.376	5	2	15				63903.5	0.0639035
rs60194830	1	75888706	C	T	0.1093	3.4086261593e-08	0.990268	rs3845362	13	SLC44A5	0	intronic	12.02	5	2	15				63441	0.063441
rs17096851	1	75888748	T	C	0.1093	3.4086261593e-08	0.990268	rs3845362	13	SLC44A5	0	intronic	12.74	5	2	15				73875	0.073875
rs12408190	1	75889179	G	C	0.1093	3.4086261593e-08	0.990268	rs3845362	13	SLC44A5	0	intronic	0.081	6	1	15				73885	0.073885
rs12408226	1	75889444	G	A	0.1093	3.4086261593e-08	0.990268	rs3845362	13	SLC44A5	0	intronic	15.91	4	1	15				73255	0.073255
rs1858630	1	75890640	C	T	0.1093	3.4086261593e-08	0.990268	rs3845362	13	SLC44A5	0	intronic	5.722	6	5	15				72898.8	0.0728987
rs1936359	1	75891016	T	C	0.1093	3.4086261593e-08	0.990268	rs3845362	13	SLC44A5	0	intronic	13.86	5	5	15				71893.5	0.0718935
rs17584397	1	75894453	A	G	0.1093	6.06226962707e-08	0.990268	rs3845362	13	SLC44A5	0	intronic	2.86	7	5	15				72415.2	0.0724153
rs17096865	1	75894676	T	G	0.1093	6.06226962707e-08	0.990268	rs3845362	13	SLC44A5	0	intronic	2.806	6	9	15				72834	0.072834
rs12410333	1	75895626	T	C	0.1093	6.06226962707e-08	0.990268	rs3845362	13	SLC44A5	0	intronic	1.877	7	7	15				72369.2	0.0723692
rs17645210	1	75898049	T	C	0.1093	6.06226962707e-08	0.990268	rs3845362	13	SLC44A5	0	intronic	0.551	7	14	15				72479.8	0.0724797
rs79110498	1	75899763	C	T	0.1093	7.19084631058e-08	0.990268	rs3845362	13	SLC44A5	0	intronic	2.469	7	9	15				71792	0.071792
rs74089244	1	75899838	G	A	0.1093	7.19084631058e-08	0.990268	rs3845362	13	SLC44A5	0	intronic	0.246	6	9	15				72455.5	0.0724555
rs74089245	1	75901600	C	T	0.1093	7.31015297824e-08	0.990268	rs3845362	13	SLC44A5	0	intronic	0.285	7	5	15				72223	0.072223
rs1857354	1	75902948	G	A	0.1093	7.65937798692e-08	0.990268	rs3845362	13	SLC44A5	0	intronic	0.69	NA	5	15				1.36509e+06	1.36509
rs10493575	1	75903516	G	A	0.1093	8.85854314132e-08	0.990268	rs3845362	13	SLC44A5	0	intronic	0.421	6	5	15				59457.5	0.0594575
rs17096887	1	75903598	T	C	0.1093	9.2073636995e-08	0.990268	rs3845362	13	SLC44A5	0	intronic	7.589	7	5	15				60489.5	0.0604895
rs17096888	1	75903999	G	A	0.1093	7.4448013547e-08	0.990268	rs3845362	13	SLC44A5	0	intronic	4.502	5	5	15				60998	0.060998
rs2040079	1	75906421	G	T	0.1093	7.49628271961e-08	0.990268	rs3845362	13	SLC44A5	0	intronic	5.012	7	9	15				72127	0.072127
rs2040080	1	75906724	C	T	0.1093	7.49628271961e-08	0.990268	rs3845362	13	SLC44A5	0	intronic	4.398	7	14	15				61170.8	0.0611708
rs2040081	1	75906765	T	A	0.1093	7.49628271961e-08	0.990268	rs3845362	13	SLC44A5	0	intronic	0.785	7	14	15				62275.8	0.0622757
rs2040082	1	75906874	A	G	0.1093	7.60278584403e-08	0.990268	rs3845362	13	SLC44A5	0	intronic	4.275	7	14	15				58428.2	0.0584283
rs12401896	1	75907626	C	T	0.1093	7.49628271961e-08	0.990268	rs3845362	13	SLC44A5	0	intronic	1.769	6	14	15				62358.5	0.0623585
rs61083115	1	75909323	G	C	0.1093	7.60278584403e-08	0.990268	rs3845362	13	SLC44A5	0	intronic	0.353	7	14	15				60998	0.060998
rs79777526	1	75909485	T	C	0.1093	3.89265214394e-08	0.990268	rs3845362	13	SLC44A5	0	intronic	3.615	6	14	15				60040.2	0.0600403
rs4949854	1	75912119	G	A	0.1093	7.75862036158e-08	0.990268	rs3845362	13	SLC44A5	0	intronic	0.205	7	9	15				58452.5	0.0584525
rs1857353	1	75913826	C	T	0.1093	4.30169115459e-08	0.990268	rs3845362	13	SLC44A5	0	intronic	4.943	5	9	15				48504	0.048504
rs4949855	1	75917162	G	T	0.1093	7.62959070248e-08	0.990268	rs3845362	13	SLC44A5	0	intronic	2.932	6	9	15
rs1116879	1	75918439	G	C	0.1103	6.17451156306e-08	0.980584	rs3845362	13	SLC44A5	0	intronic	1.503	7	9	15				46209	0.046209
rs58248429	1	75923753	G	A	0.1093	6.08744529414e-08	0.990268	rs3845362	13	SLC44A5	0	intronic	1.595	7	9	15				62592.2	0.0625923
rs74089258	1	75925610	G	A	0.1093	6.17451156306e-08	0.990268	rs3845362	13	SLC44A5	0	intronic	1.177	5	9	15				666445	0.666445
rs4949858	1	75928966	G	A	0.1093	4.11844251903e-08	0.990268	rs3845362	13	SLC44A5	0	intronic	1.09	7	9	15
rs4949860	1	75929027	C	T	0.1093	6.10927419104e-08	0.990268	rs3845362	13	SLC44A5	0	intronic	0.988	7	9	15
rs77884011	1	75931742	G	A	0.1093	5.41189422081e-08	0.990268	rs3845362	13	SLC44A5	0	intronic	4.263	6	9	15				75416	0.075416
rs4949862	1	75932137	T	C	0.1093	4.26064051187e-08	0.990268	rs3845362	13	SLC44A5	0	intronic	1.904	7	9	15
rs76303494	1	75933261	T	C	0.1083	3.01394461315e-08	0.980584	rs3845362	13	SLC44A5	0	intronic	10.26	7	14	15				907625	0.907625
rs186152026	1	75946751	A	G	0.159	1.01178567363e-36	0.79964	rs76934732	13	SLC44A5	0	intronic	0.987	6	14	15
rs12401888	1	75967778	C	T	0.1581	8.75007091089e-37	0.793019	rs76934732	13	SLC44A5	0	intronic	0.407	7	7	15				45008.2	0.0450082
rs77984450	1	75969124	C	T	0.1998	9.67118446074e-26	1	rs77984450	13	SLC44A5	0	intronic	10.62	3a	7	15				1134355	1.13436
rs74592222	1	75971700	A	G	0.1173	2.87239639637e-28	1	rs74592222	13	SLC44A5	0	intronic	9.163	7	9	15				35441	0.035441
rs7514336	1	75971822	T	C	0.334	6.23042501481e-11	0.977989	rs211786	13	SLC44A5	0	intronic	3.625	6	9	15				1791630	1.79163
rs7511812	1	75972176	A	T	0.333	6.5159358861e-11	0.973684	rs211786	13	SLC44A5	0	intronic	1.821	6	9	15				1.46705e+06	1.46705
rs1571983	1	75982426	A	G	0.334	4.01739025773e-11	0.977989	rs211786	13	SLC44A5	0	intronic	5.245	NA	9	15				1.72077e+06	1.72077
rs77646906	1	75988164	T	C	0.1183	3.27234450211e-28	0.990486	rs74592222	13	SLC44A5	0	intronic	3.79	2a	2	15				34733	0.034733
rs211786	1	75992019	A	G	0.337	2.11347245066e-11	1	rs211786	13	SLC44A5	0	intronic	2.529	6	5	15				1.57461e+06	1.57461
rs211776	1	75995505	A	T	0.2276	2.78027617593e-46	0.769963	rs211762	13	SLC44A5	0	intronic	6.817	3a	5	15				607558	0.607557
rs211775	1	75995650	C	T	0.2276	1.03040119236e-46	0.769963	rs211762	13	SLC44A5	0	intronic	6.829	NA	5	15				591525	0.591525
rs211774	1	75995772	G	C	0.2276	3.86181727573e-46	0.769963	rs211762	13	SLC44A5	0	intronic	1.213	7	5	15
rs211772	1	75996363	G	A	0.2286	7.95050437635e-47	0.764636	rs211762	13	SLC44A5	0	intronic	1.005	7	5	15				544878	0.544878
rs211771	1	75996444	T	A	0.2276	1.02133881849e-46	0.769963	rs211762	13	SLC44A5	0	intronic	2.578	5	5	15				528062	0.528062
rs211769	1	75997703	A	T	0.2276	5.54699175214e-47	0.769963	rs211762	13	SLC44A5	0	intronic	10.41	7	5	15
rs184159	1	75998695	C	T	0.2276	2.14373613233e-47	0.769963	rs211762	13	SLC44A5	0	intronic	0.784	5	7	15				700242	0.700242
rs211754	1	75999452	A	G	0.2276	2.03495342668e-47	0.769963	rs211762	13	SLC44A5	0	intronic	3.458	6	7	15				1169890	1.16989
rs75726608	1	75999964	A	C	0.1819	1.04991325467e-63	0.96681	rs76934732	13	SLC44A5	0	intronic	7.172	6	7	15
rs211752	1	76000434	G	C	0.2276	7.84927593362e-48	0.769963	rs211762	13	SLC44A5	0	intronic	5.508	6	5	15				1.15603e+06	1.15603
rs211751	1	76000596	T	A	0.2256	1.64271168073e-48	0.76296	rs211762	13	SLC44A5	0	intronic	7.33	6	5	15				604820	0.60482
rs7541214	1	76001635	T	C	0.1809	1.87101086958e-63	0.973502	rs76934732	13	SLC44A5	0	intronic	1.938	NA	5	15				100390	0.10039
rs211748	1	76002219	A	G	0.2316	6.12806620752e-47	0.775327	rs211762	13	SLC44A5	0	intronic	2.648	7	5	15
rs1930320	1	76003262	C	A	0.2346	2.20298203028e-47	0.760227	rs211762	13	SLC44A5	0	intronic	14.42	NA	5	15				1.12777e+06	1.12777
rs211747	1	76004141	T	C	0.2306	1.37456599092e-47	0.78064	rs211762	13	SLC44A5	0	intronic	7.692	6	5	15				60913.5	0.0609135
rs4080327	1	76004652	C	T	0.1839	3.60347995735e-63	0.993318	rs76934732	13	SLC44A5	0	intronic	5.383	5	5	15				96920.2	0.0969202
rs17375756	1	76004778	T	A	0.1839	3.60347995735e-63	0.993318	rs76934732	13	SLC44A5	0	intronic	3.9	7	5	15				97580.5	0.0975805
rs17303788	1	76005804	C	T	0.1849	1.66114494467e-63	1	rs76934732	13	SLC44A5	0	intronic	1.942	7	5	15				96756.5	0.0967565
rs1953077	1	76005994	G	A	0.4364	2.55139516875e-10	0.996018	rs11163664	13	SLC44A5	0	intronic	0.864	NA	5	15				807760	0.80776
rs211744	1	76007232	C	T	0.2326	6.06325119406e-48	0.787876	rs211762	13	SLC44A5	0	intronic	1.42	7	5	15				53103.5	0.0531035
rs11586288	1	76009518	A	G	0.1849	1.66114494467e-63	1	rs76934732	13	SLC44A5	0	intronic	6.516	4	7	15				81863.5	0.0818635
rs78620757	1	76009864	A	T	0.1849	1.66114494467e-63	1	rs76934732	13	SLC44A5	0	intronic	1.39	7	7	15				87350.8	0.0873508
rs11163638	1	76010804	G	A	0.3867	1.12325287555e-07	0.823245	rs11163664	13	SLC44A5	0	intronic	1.833	7	5	15				52564.5	0.0525645
rs2748444	1	76010959	T	C	0.1849	9.29179137755e-64	1	rs76934732	13	SLC44A5	0	intronic	3.644	7	5	15				89086.8	0.0890868
rs12128379	1	76011292	G	A	0.4344	1.98599939488e-10	0.996018	rs11163664	13	SLC44A5	0	intronic	3.846	7	5	15				209669	0.209669
rs449394	1	76011382	A	C	0.2326	4.09551217593e-48	0.787876	rs211762	13	SLC44A5	0	intronic	1.64	NA	5	15				1340015	1.34001
rs2748445	1	76011592	A	T	0.1849	1.80626752921e-63	1	rs76934732	13	SLC44A5	0	intronic	4.792	7	5	15				84845.5	0.0848455
rs2587040	1	76011651	G	A	0.1849	1.59363387362e-63	1	rs76934732	13	SLC44A5	0	intronic	4.221	NA	5	15				78877	0.078877
rs2587032	1	76012862	C	T	0.1849	6.26450408122e-64	1	rs76934732	13	SLC44A5	0	intronic	9.339	7	5	15				78835.5	0.0788355
rs10157374	1	76012889	C	T	0.4354	1.81496495979e-10	1	rs11163664	13	SLC44A5	0	intronic	3.493	7	5	15				940115	0.940115
rs76934732	1	76013268	G	A	0.1849	2.43631912509e-64	1	rs76934732	13	SLC44A5	0	intronic	2.192	7	5	15				58013.5	0.0580135
rs2779490	1	76014288	C	T	0.1849	4.31105024008e-64	1	rs76934732	13	SLC44A5	0	intronic	6.265	NA	7	15				55557.2	0.0555573
rs1443845	1	76015460	G	A	0.1849	8.46638848156e-64	1	rs76934732	13	SLC44A5	0	intronic	6.391	5	7	15				79606	0.079606
rs12137501	1	76016967	C	A	0.4354	1.92866297671e-10	1	rs11163664	13	SLC44A5	0	intronic	0.826	7	7	15				658898	0.658898
rs894819	1	76018540	A	C	0.1849	4.31105024008e-64	1	rs76934732	13	SLC44A5	0	intronic	4.996	6	9	15				78966.8	0.0789668
rs894820	1	76018649	A	G	0.1849	4.31105024008e-64	1	rs76934732	13	SLC44A5	0	intronic	7.468	7	9	15				55782.5	0.0557825
rs57804608	1	76019664	C	T	0.1849	7.24733997536e-64	1	rs76934732	13	SLC44A5	0	intronic	3.433	4	9	15				70412.5	0.0704125
rs6593577	1	76019665	G	A	0.4354	1.68387983022e-10	1	rs11163664	13	SLC44A5	0	intronic	0.725	4	9	15				208250	0.208251
rs59401016	1	76019734	C	T	0.1849	7.24733997536e-64	1	rs76934732	13	SLC44A5	0	intronic	1.177	4	9	15				69082.8	0.0690827
rs2779491	1	76021205	T	A	0.1849	4.31924845804e-64	1	rs76934732	13	SLC44A5	0	intronic	1.214	7	9	15				68592.5	0.0685925
rs11163664	1	76021807	G	T	0.4354	1.6339592522e-10	1	rs11163664	13	SLC44A5	0	intronic	0.814	6	9	15				493850	0.49385
rs2026445	1	76022784	T	G	0.4354	1.63621168654e-10	1	rs11163664	13	SLC44A5	0	intronic	0.461	NA	9	15				204658	0.204657
rs6670304	1	76023350	C	T	0.4354	1.6794130775e-10	1	rs11163664	13	SLC44A5	0	intronic	6.821	7	14	15				522575	0.522575
rs7518629	1	76023860	G	T	0.3877	1.30385410688e-07	0.826648	rs11163664	13	SLC44A5	0	intronic	1.412	7	14	15				205055	0.205055
rs190024	1	76024137	A	C	0.2326	2.47322203554e-48	0.787876	rs211762	13	SLC44A5	0	intronic	4.771	7	7	15				1267130	1.26713
rs12139331	1	76024221	C	T	0.3847	1.06944062926e-07	0.817124	rs11163664	13	SLC44A5	0	intronic	1.092	5	5	15				84005.5	0.0840055
rs61653323	1	76024919	C	T	0.1849	6.06516915357e-64	1	rs76934732	13	SLC44A5	0	intronic	1.703	2b	1	15				54706.2	0.0547062
rs61797265	1	76025562	G	T	0.4354	1.98830686982e-10	1	rs11163664	13	SLC44A5	0	intronic	11.11	5	5	15				555920	0.55592
rs211702	1	76026721	A	C	0.2326	3.06987648368e-48	0.787876	rs211762	13	SLC44A5	0	intronic	2.869	5	5	15				1.21769e+06	1.21769
rs2024773	1	76027657	G	A	0.2326	2.20780814164e-48	0.787876	rs211762	13	SLC44A5	0	intronic	2.041	6	5	15				1264745	1.26475
rs211703	1	76028240	A	G	0.2326	2.52425887735e-48	0.787876	rs211762	13	SLC44A5	0	intronic	0.125	7	5	15
rs74091737	1	76028526	T	C	0.1849	4.1159293472e-64	1	rs76934732	13	SLC44A5	0	intronic	1.561	7	14	15				54026.8	0.0540267
rs74091739	1	76028726	A	T	0.1849	4.1159293472e-64	1	rs76934732	13	SLC44A5	0	intronic	4.481	6	14	15				50290.2	0.0502903
rs6695604	1	76029280	A	G	0.4354	2.33167546359e-10	1	rs11163664	13	SLC44A5	0	intronic	1.086	6	14	15				676720	0.67672
rs211708	1	76030453	T	C	0.2326	4.05247467393e-48	0.787876	rs211762	13	SLC44A5	0	intronic	0.856	7	14	15				1099595	1.0996
rs79124267	1	76032670	T	C	0.1004	1.20175402733e-26	0.733319	rs74592222	13	SLC44A5	0	intronic	0.227	6	14	15				31373.2	0.0313732
rs211762	1	76032904	G	A	0.2803	8.72734494502e-35	1	rs211762	13	SLC44A5	0	intronic	7.46	6	14	15				802540	0.80254
rs2748446	1	76034363	C	T	0.2346	6.31824997807e-43	0.785033	rs211762	13	SLC44A5	0	intronic	0.051	6	14	15				1253995	1.25399
rs1332785	1	76035007	C	T	0.1859	2.52835521769e-63	0.993429	rs76934732	13	SLC44A5	0	intronic	0.57	NA	14	15				50085.8	0.0500857
rs211759	1	76035356	T	C	0.2793	1.12229078649e-34	0.995297	rs211762	13	SLC44A5	0	intronic	0.234	7	14	15				820010	0.82001
rs17303921	1	76035457	G	A	0.2336	9.30059604994e-43	0.781321	rs211762	13	SLC44A5	0	intronic	2.668	6	14	15				1233690	1.23369
rs74091752	1	76035910	C	T	0.2306	3.86310053375e-43	0.770332	rs211762	13	SLC44A5	0	intronic	0.787	7	13	15				48557.8	0.0485577
rs1332784	1	76036278	T	C	0.2336	7.21576038376e-43	0.781321	rs211762	13	SLC44A5	0	intronic	2.842	NA	13	15				1255280	1.25528
rs57412923	1	76036759	T	C	0.2336	4.67100368112e-43	0.781321	rs211762	13	SLC44A5	0	intronic	1.027	6	13	15				1.20257e+06	1.20257
rs7511726	1	76037060	A	G	0.2336	4.96331486003e-43	0.781321	rs211762	13	SLC44A5	0	intronic	0.331	6	14	15				1.22987e+06	1.22987
rs11578532	1	76038320	T	C	0.1859	1.09490129637e-63	0.993429	rs76934732	13	SLC44A5	0	intronic	2.665	7	14	15				48039.8	0.0480397
rs4949673	1	76041010	T	G	0.4374	2.12388102704e-08	0.927461	rs1303877	13	SLC44A5	0	intronic	0.671	7	14	15				1.26991e+06	1.26991
rs7551730	1	76042478	C	T	0.3926	5.49793557449e-07	0.807686	rs1303877	13	SLC44A5	0	intronic	4.846	6	14	15				49130.2	0.0491303
rs1303877	1	76042738	T	C	0.4364	1.96736170688e-08	1	rs1303877	13	SLC44A5	0	intronic	2.557	7	14	15				1317335	1.31733
rs55694101	1	76044120	T	G	0.1879	3.65623821893e-62	0.981036	rs76934732	13	SLC44A5	0	intronic	3.008	6	7	15
rs2224101	1	76044192	C	T	0.3907	1.00031253545e-07	0.816295	rs1303877	13	SLC44A5	0	intronic	0.563	6	7	15				51218.8	0.0512188
rs74091759	1	76045238	T	C	0.1889	7.95244160516e-62	0.975191	rs76934732	13	SLC44A5	0	intronic	5.189	7	7	15				52159.8	0.0521597
rs74091760	1	76045396	C	T	0.1889	1.07854907405e-61	0.975191	rs76934732	13	SLC44A5	0	intronic	5.473	6	7	15				51885.8	0.0518858
rs74091761	1	76045766	T	C	0.1889	1.31327234869e-61	0.975191	rs76934732	13	SLC44A5	0	intronic	11.71	5	7	15				70729.5	0.0707295
rs7524072	1	76046528	A	G	0.1839	6.70175876836e-62	0.966591	rs76934732	13	SLC44A5	0	intronic	2.416	6	5	15
rs1930323	1	76048784	G	A	0.1889	8.34390824261e-63	0.975191	rs76934732	13	SLC44A5	0	intronic	1.823	4	7	15				54568.5	0.0545685
rs182411	1	76049897	G	A	0.2843	3.40492048467e-34	0.954974	rs211762	13	SLC44A5	0	intronic	3.511	6	5	15				1.24758e+06	1.24758
rs1576927	1	76051848	G	A	0.1889	4.7312314326e-62	0.975191	rs76934732	13	SLC44A5	0	intronic	3.304	7	5	15				51286.8	0.0512867
rs74091769	1	76052392	G	C	0.1889	1.02963429072e-61	0.975191	rs76934732	13	SLC44A5	0	intronic	6.188	7	5	15				52159.8	0.0521597
rs425777	1	76054277	G	C	0.3519	2.15516882573e-05	0.695262	rs1303877	13	SLC44A5	0	intronic	0.563	7	5	15
rs379463	1	76054661	G	A	0.3509	2.3638476658e-05	0.692325	rs1303877	13	SLC44A5	0	intronic	6.166	4	5	15				45870.8	0.0458708
rs390796	1	76054742	C	T	0.3509	2.45562215978e-05	0.692325	rs1303877	13	SLC44A5	0	intronic	2.329	4	5	15				46703.2	0.0467033
rs396106	1	76055098	T	C	0.333	1.62333206613e-24	0.804508	rs1332790	13	SLC44A5	0	intronic	0.723	7	5	15				1.70951e+06	1.70951
rs1332788	1	76056090	C	T	0.3489	1.8624661939e-05	0.687453	rs1303877	13	SLC44A5	0	intronic	2.536	5	5	15				50772	0.050772
rs388270	1	76056278	C	G	0.3509	2.28135592227e-05	0.692325	rs1303877	13	SLC44A5	0	intronic	1.776	5	5	15				47954.5	0.0479545
rs438611	1	76056460	C	G	0.333	1.24117765164e-24	0.804508	rs1332790	13	SLC44A5	0	intronic	2.431	6	5	15				1.63559e+06	1.63559
rs388916	1	76056464	G	A	0.2833	3.21445697019e-35	1	rs211688	13	SLC44A5	0	intronic	4.114	6	5	15				1.93207e+06	1.93207
rs449119	1	76056491	C	T	0.2833	2.95920483992e-35	1	rs211688	13	SLC44A5	0	intronic	3.773	7	5	15
rs409544	1	76056564	T	C	0.333	1.28777207341e-24	0.804508	rs1332790	13	SLC44A5	0	intronic	0.069	7	5	15				1816175	1.81618
rs398450	1	76057012	G	C	0.3509	2.34136417181e-05	0.692325	rs1303877	13	SLC44A5	0	intronic	0.219	7	5	15				45980.2	0.0459803
rs398851	1	76057193	T	G	0.333	1.27194175003e-24	0.804508	rs1332790	13	SLC44A5	0	intronic	1.586	6	5	15				1725740	1.72574
rs377233	1	76057386	A	G	0.333	1.28777207341e-24	0.804508	rs1332790	13	SLC44A5	0	intronic	7.384	7	5	15				1708040	1.70804
rs645742	1	76058069	A	G	0.333	1.27194175003e-24	0.804508	rs1332790	13	SLC44A5	0	intronic	6.578	6	5	15				1443975	1.44398
rs427955	1	76058227	C	T	0.333	3.53391965251e-22	0.804508	rs1332790	13	SLC44A5	0	intronic	11.95	7	5	15
rs417258	1	76058229	A	C	0.333	3.12545975682e-22	0.804508	rs1332790	13	SLC44A5	0	intronic	10.59	7	5	15
rs407954	1	76058250	G	A	0.2833	3.18112869638e-35	1	rs211688	13	SLC44A5	0	intronic	11.41	7	5	15				1.68692e+06	1.68692
rs6687877	1	76058813	C	T	0.2366	6.7003052121e-45	0.789312	rs211688	13	SLC44A5	0	intronic	8.053	7	5	15				54582.2	0.0545822
rs434424	1	76059212	C	T	0.333	1.27194175003e-24	0.804508	rs1332790	13	SLC44A5	0	intronic	11.88	7	5	15				1408870	1.40887
rs425994	1	76059607	A	G	0.3509	2.37624458798e-05	0.692325	rs1303877	13	SLC44A5	0	intronic	2.814	6	5	15				45584.5	0.0455845
rs6593581	1	76060331	G	T	0.2833	2.94293603535e-35	1	rs211688	13	SLC44A5	0	intronic	4.14	5	5	15				1.38138e+06	1.38138
rs6593583	1	76060476	G	T	0.2833	2.94293603535e-35	1	rs211688	13	SLC44A5	0	intronic	0.925	6	7	15
rs35425390	1	76060541	A	G	0.2366	6.7003052121e-45	0.789312	rs211688	13	SLC44A5	0	intronic	4.846	6	7	15				54286.5	0.0542865
rs211682	1	76061886	C	T	0.333	6.42442013343e-23	0.804508	rs1332790	13	SLC44A5	0	intronic	2.893	6	14	15
rs211683	1	76061927	A	G	0.333	1.46140246304e-24	0.804508	rs1332790	13	SLC44A5	0	intronic	1.046	7	14	15				1442575	1.44257
rs211685	1	76063440	C	T	0.333	1.00439129739e-24	0.804508	rs1332790	13	SLC44A5	0	intronic	7.4	7	9	15				1177175	1.17718
rs211687	1	76063905	C	A	0.333	1.08919223064e-24	0.804508	rs1332790	13	SLC44A5	0	intronic	10.1	6	9	15				1155200	1.1552
rs211688	1	76064071	C	A	0.2833	2.2924355366e-35	1	rs211688	13	SLC44A5	0	intronic	1.289	6	9	15				1.56062e+06	1.56062
rs211689	1	76064354	A	C	0.333	1.00439129739e-24	0.804508	rs1332790	13	SLC44A5	0	intronic	2.517	6	9	15				1211465	1.21147
rs211690	1	76064559	C	T	0.333	1.016624323e-24	0.804508	rs1332790	13	SLC44A5	0	intronic	8.007	7	9	15				1245440	1.24544
rs718883	1	76065190	A	G	0.3489	2.67914585309e-05	0.687453	rs1303877	13	SLC44A5	0	intronic	2.559	7	9	15				32631.5	0.0326315
rs12406883	1	76066498	A	C	0.2376	1.14305178725e-45	0.784168	rs211688	13	SLC44A5	0	intronic	2.389	7	7	15				39309.2	0.0393092
rs12406884	1	76066504	A	G	0.2376	1.02388001452e-45	0.784168	rs211688	13	SLC44A5	0	intronic	2.859	5	7	15				39283.2	0.0392832
rs1332790	1	76067739	A	C	0.2873	2.05546495595e-29	1	rs1332790	13	SLC44A5	0	intronic	0.528	7	7	15				1776500	1.7765
rs6662665	1	76068279	T	C	0.2376	4.88360709738e-45	0.784168	rs211688	13	SLC44A5	0	intronic	5.921	4	14	15				47055.5	0.0470555
rs211692	1	76068800	T	G	0.2843	1.13179305277e-34	0.995458	rs211688	13	SLC44A5	0	intronic	1.902	7	14	15				1367705	1.3677
rs211694	1	76069504	A	C	0.2843	1.49280691054e-34	0.995458	rs211688	13	SLC44A5	0	intronic	2.862	7	9	15
rs6682395	1	76070085	G	A	0.2416	4.27293799908e-43	0.763935	rs211688	13	SLC44A5	0	intronic	11.29	7	5	15				43103.8	0.0431038
rs211695	1	76070328	T	C	0.3499	3.45038875003e-05	0.689401	rs1303877	13	SLC44A5	0	intronic	2.76	7	5	15				30136.5	0.0301365
rs211696	1	76070507	T	C	0.338	1.28295133529e-23	0.795465	rs1332790	13	SLC44A5	0	intronic	0.428	7	5	15				1507940	1.50794
rs6698829	1	76072167	C	T	0.3439	4.56442196876e-05	0.674983	rs1303877	13	SLC44A5	0	intronic	8.773	7	5	15				422702	0.422702
rs211675	1	76072626	G	C	0.34	2.69189427216e-24	0.788807	rs1332790	13	SLC44A5	0	intronic	5.25	5	5	15				1243095	1.2431
rs1998547	1	76075556	G	C	0.2197	3.16264397314e-26	1	rs1998547	13	SLC44A5	0	intronic	2.097	7	5	15				39406.5	0.0394065
rs74088917	1	76079400	A	G	0.2197	9.38780583823e-26	1	rs1998547	13	SLC44A5	2598	intergenic	7.638	5	1	13				39634.2	0.0396343
rs74088918	1	76079560	T	C	0.2237	1.68844602963e-24	0.978332	rs1998547	13	SLC44A5	2758	intergenic	10.99	5	1	13				39705.8	0.0397057
rs7513459	1	76082773	G	T	0.3012	1.62959854115e-15	0.675947	rs1998547	13	SLC44A5	5971	intergenic	4.901	4	1	13				1.56942e+06	1.56942
rs11163834	1	76085917	T	C	0.3012	1.51344896917e-15	0.675947	rs1998547	13	SLC44A5	9115	intergenic	0.02	7	13	14				1.49753e+06	1.49753
rs6670607	1	76088640	G	C	0.3012	2.01702600182e-15	0.675947	rs1998547	13	SLC44A5	11838	intergenic	0.493	7	14	15
rs12406845	1	76091190	G	A	0.2584	2.14357562638e-20	0.815269	rs1998547	13	SLC44A5	14388	intergenic	0.231	5	13	15				245605	0.245605
rs7553832	1	76091427	A	G	0.3012	2.0186499465e-15	0.675947	rs1998547	13	SLC44A5	14625	intergenic	0.389	5	7	15				1917665	1.91766
rs4141467	1	76091842	T	C	0.3012	1.93257919216e-15	0.675947	rs1998547	13	SLC44A5	15040	intergenic	0.864	3a	7	15				1.77763e+06	1.77763
rs915335	1	76998463	T	G	0.2942	2.16430626563e-08	0.728919	rs1972250	14	ST6GALNAC3	0	intronic	1.566	NA	5	15				859090	0.85909
rs57873240	1	76998802	G	A	0.2932	2.35853534252e-08	0.741532	rs1972250	14	ST6GALNAC3	0	intronic	17.46	5	5	15				805548	0.805547
rs35652544	1	76999646	A	G	0.2485	2.3298489062e-08	0.983952	rs1972250	14	ST6GALNAC3	0	intronic	4.415	7	5	15				669445	0.669445
rs10873891	1	77002699	A	C	0.2535	1.5724258679e-08	0.989304	rs1972250	14	ST6GALNAC3	0	intronic	0.141	7	5	15				788365	0.788365
rs1547341	1	77003174	G	A	0.2515	1.12928624519e-08	1	rs1972250	14	ST6GALNAC3	0	intronic	4.265	NA	5	15				604000	0.604
rs1972250	1	77003258	G	T	0.2515	1.12678908536e-08	1	rs1972250	14	ST6GALNAC3	0	intronic	6.669	NA	5	15				796600	0.7966
rs1547340	1	77003340	A	G	0.2535	1.77525244385e-08	0.989304	rs1972250	14	ST6GALNAC3	0	intronic	0.157	NA	5	15				584825	0.584825
rs4636520	1	77005506	G	T	0.2485	1.70919357166e-08	0.983952	rs1972250	14	ST6GALNAC3	0	intronic	0.836	6	5	15				634332	0.634332
rs1369804	1	77009276	G	A	0.2525	1.43686877834e-08	0.983924	rs1972250	14	ST6GALNAC3	0	intronic	11.52	6	5	15				534172	0.534173
rs4949728	1	77016457	T	C	0.2942	3.89366637015e-05	0.740943	rs1972250	14	ST6GALNAC3	0	intronic	0.364	7	5	15
rs72680364	1	79826289	A	T	0.4334	4.05268088208e-08	0.809221	rs12749224	15	RP4-726F1.1	35740	intergenic	0.933	6	9	15				68177.2	0.0681772
rs6666584	1	79826759	G	A	0.496	2.9493919794e-06	0.643394	rs12749224	15	RP4-726F1.1	36210	intergenic	4.355	6	9	15				1467250	1.46725
rs6669575	1	79827358	G	A	0.4354	3.23438755753e-09	0.828802	rs12749224	15	RP4-726F1.1	36809	intergenic	1.34	5	9	15				57661	0.057661
rs10874035	1	79828164	A	G	0.4831	9.49693435868e-08	0.775353	rs12749224	15	RP4-726F1.1	37615	intergenic	2.413	5	9	15				1.29762e+06	1.29762
rs56254665	1	79829045	T	C	0.4573	6.42076385683e-11	0.938608	rs12749224	15	RP4-726F1.1	38496	intergenic	4.313	5	9	15				1.02966e+06	1.02966
rs4414002	1	79831147	G	A	0.4811	1.7535777944e-09	0.867857	rs12749224	15	RP4-726F1.1	40598	intergenic	4.292	6	5	15				1.42651e+06	1.42651
rs4630085	1	79831580	C	T	0.4463	2.19789499263e-12	0.98817	rs12749224	15	RP4-726F1.1	41031	intergenic	2.623	7	5	15
rs12749224	1	79831745	A	G	0.4473	1.64437719855e-12	1	rs12749224	15	RP4-726F1.1	41196	intergenic	1.359	7	5	15
rs12732505	1	79832124	G	C	0.4453	1.95055841737e-12	0.99214	rs12749224	15	RP4-726F1.1	41575	intergenic	1.937	6	5	15				65195	0.065195
rs6692670	1	79833514	A	G	0.499	3.44131539234e-08	0.80054	rs12749224	15	RP4-726F1.1	42965	intergenic	5.626	5	5	15				1817990	1.81799
rs6699018	1	79834856	T	C	0.5	3.98319798259e-08	0.796748	rs12749224	15	RP4-726F1.1	44307	intergenic	5.067	7	5	15				1.67286e+06	1.67286
rs11162695	1	79835336	T	C	0.4801	2.62434010839e-09	0.870624	rs12749224	15	RP4-726F1.1	44787	intergenic	4.65	6	5	15				1.31409e+06	1.31409
rs11162696	1	79835539	C	T	0.4801	3.43493121212e-09	0.870624	rs12749224	15	RP4-726F1.1	44990	intergenic	0.707	7	5	15				60974.2	0.0609743
rs11162697	1	79835570	A	G	0.4801	3.71524416142e-09	0.870624	rs12749224	15	RP4-726F1.1	45021	intergenic	0.336	6	5	15				1.3437e+06	1.3437
rs7555044	1	79836391	A	G	0.498	2.78339246541e-08	0.797401	rs12749224	15	RP4-726F1.1	45842	intergenic	0.659	7	5	15				1.69268e+06	1.69268
rs35733452	1	79838171	C	T	0.4453	8.6448658341e-12	0.99214	rs12749224	15	RP4-726F1.1	47622	intergenic	0.16	6	5	15				70237.2	0.0702373
rs34146004	1	79838317	T	C	0.4453	9.95973663681e-12	0.99214	rs12749224	15	RP4-726F1.1	47768	intergenic	2.427	6	5	15				69291.8	0.0692917
rs6661645	1	79838922	A	G	0.4453	9.2119258829e-12	0.99214	rs12749224	15	RP4-726F1.1	48373	intergenic	0.376	7	5	15				73283.5	0.0732835
rs34510598	1	79839031	G	A	0.4453	7.07011992706e-12	0.99214	rs12749224	15	RP4-726F1.1	48482	intergenic	0.55	7	5	15				76534	0.076534
rs12734357	1	79839639	C	T	0.4453	8.59482141866e-12	0.99214	rs12749224	15	RP4-726F1.1	49090	intergenic	1.164	4	5	15				79214.2	0.0792142
rs35676104	1	79840134	G	A	0.4453	8.78821427662e-12	0.99214	rs12749224	15	RP4-726F1.1	49585	intergenic	5.921	6	5	15				79995.2	0.0799953
rs12749113	1	79840516	C	T	0.4453	9.60348941555e-12	0.99214	rs12749224	15	RP4-726F1.1	49967	intergenic	2.966	6	5	15				76644.5	0.0766445
rs33944981	1	79840872	C	A	0.4811	3.30205632216e-09	0.867213	rs12749224	15	RP4-726F1.1	50323	intergenic	9.328	7	5	15				61228.2	0.0612282
rs3015025	1	79842795	A	G	0.498	3.09969724624e-08	0.797401	rs12749224	15	RP4-726F1.1	52246	intergenic	1.477	6	5	15				1530380	1.53038
rs35706038	1	79844206	T	C	0.4453	8.47126282801e-12	0.984257	rs12749224	15	RP4-726F1.1	53657	intergenic	11.9	5	7	15				63511.5	0.0635115
rs35963120	1	79844336	A	G	0.4443	7.47583032754e-12	0.988239	rs12749224	15	RP4-726F1.1	53787	intergenic	11.54	7	7	15				63151.5	0.0631515
rs3000133	1	79844480	T	C	0.498	3.1329283858e-08	0.797401	rs12749224	15	RP4-726F1.1	53931	intergenic	18.01	NA	7	15				1549670	1.54967
rs35352017	1	79844591	G	A	0.4453	6.10314278452e-12	0.984257	rs12749224	15	RP4-726F1.1	54042	intergenic	12.73	5	7	15				70998.5	0.0709985
rs3000131	1	79844886	A	C	0.4662	1.83956580432e-10	0.905553	rs12749224	15	RP4-726F1.1	54337	intergenic	13.95	NA	9	15
rs3015028	1	79845567	T	G	0.4662	2.42960068582e-10	0.905553	rs12749224	15	RP4-726F1.1	55018	intergenic	1.411	6	9	15				63437.5	0.0634375
rs3000128	1	79845836	T	C	0.4662	1.85668268856e-10	0.905553	rs12749224	15	RP4-726F1.1	55287	intergenic	4.091	NA	9	15				67983	0.067983
rs3015029	1	79845943	A	G	0.4662	1.73012384541e-10	0.905553	rs12749224	15	RP4-726F1.1	55394	intergenic	2.044	4	9	15				63981.2	0.0639813
rs4261073	1	79846018	G	A	0.4453	6.2776832387e-12	0.984257	rs12749224	15	RP4-726F1.1	55469	intergenic	2.191	2b	9	15				70056.2	0.0700563
rs3000125	1	79846559	T	A	0.4662	1.71426759025e-10	0.905553	rs12749224	15	RP4-726F1.1	56010	intergenic	2.125	5	9	15				68969.8	0.0689697
rs11578031	1	79846719	G	C	0.4463	6.20293422067e-12	0.980333	rs12749224	15	RP4-726F1.1	56170	intergenic	0.488	7	9	15				72694.8	0.0726948
rs3000124	1	79847565	T	C	0.498	3.72944036139e-08	0.797401	rs12749224	15	RP4-726F1.1	57016	intergenic	0.101	NA	9	15				1494210	1.49421
rs3000122	1	79848087	G	A	0.498	3.97007856066e-08	0.797401	rs12749224	15	RP4-726F1.1	57538	intergenic	3.265	NA	9	15				1322235	1.32224
rs3015036	1	79848451	C	A	0.498	3.4415500683e-08	0.797401	rs12749224	15	RP4-726F1.1	57902	intergenic	1.222	7	9	15				1333570	1.33357
rs3000120	1	79848558	G	A	0.498	7.81244335161e-08	0.797401	rs12749224	15	RP4-726F1.1	58009	intergenic	2.039	NA	9	15				1.36793e+06	1.36793
[truncated: 49,806 more rows]

## Sheet: SI-Data 9
Supplementary Data 9. Functional consequences of SNPs on genes
Enrichment value is computed as (proportion of SNPs with an annotation) /(proportion of SNPs with an annotation relative to all available SNPs in the reference panel). Fisher's exact test (two side) is performed for each annotation
annot	ref.count	ref.prop	count	prop	enrichment	fisher,P
intergenic	11684523	0.465859	20145	0.389524	0.836141	8.93846e-269
ncRNA_intronic	2884355	0.114998	8029	0.155249	1.35001	5.98975e-166
intronic	9137749	0.36432	21296	0.411779	1.13027	8.30723e-110
exonic	254736	0.0101563	341	0.00659358	0.649213	7.86485e-18
downstream	284177	0.0113301	406	0.00785042	0.692884	2.93701e-15
upstream	266686	0.0106327	411	0.0079471	0.747421	5.36165e-10
UTR3	233824	0.0093225	415	0.00802444	0.860761	0.00183439
splicing	2830	0.000112831	3	5.8008e-05	0.514113	0.30222
ncRNA_exonic	259951	0.0103642	519	0.0100354	0.968276	0.473277
UTR5	71546	0.00285252	150	0.0029004	1.01679	0.836438
ncRNA_splicing	1313	5.23489e-05	2	3.8672e-05	0.738735	1

[truncated: 28 more sheets: SI-Data 10, SI-Data 11, SI-Data 12, SI-Data 13, SI-Data 14, SI-Data 15, SI-Data 16, SI-Data 17, SI-Data 18, SI-Data 19, SI-Data 20, SI-Data 21, SI-Data 22, SI-Data 23, SI-Data 24, SI-Data 25, SI-Data 26, SI-Data 27, SI-Data 28, SI-Data 29 …]
